# Supplementary material for: Tetra­aqua­bis(orotato-κO)cobalt(II) dihydrate
Source: Acta Crystallogr Sect E Struct Rep Online. 2010 May 8;66(Pt 6):m612–3. doi: 10.1107/S1600536810015837 (PMC2979368; doi:10.1107/S1600536810015837)
Supplement: Supplementary file 1 [file e-66-0m612-sup1.cif]

##############################################################################
###                                                                        ###
###        Electronic paper (Acta Crystallographica Section E)             ###
###                                                                        ###
##############################################################################
#                                                                            #
# This CIF contains the data in a paper accepted for publication in Acta     #
# Crystallographica Section E. It conforms to the requirements of Notes      #
# for Authors for Section E, and has been peer reviewed under the auspices   #
# of the IUCr Commission on Journals.                                        #
#                                                                            #
# Full details of the Crystallographic Information File format               #
# are given in the paper "The Crystallographic Information File (CIF):       #
# a New Standard Archive File for Crystallography" by S. R. Hall, F. H.      #
# Allen and I. D. Brown [Acta Cryst. (1991), A47, 655-685].                  #
#                                                                            #
# The current version of the core CIF dictionary is obtainable from          #
# ftp://ftp.iucr.org/pub/cif_core.dic. The current version number is 2.4.    #
#                                                                            #
# Software is freely available for graphical display of the structure(s) in  #
# this CIF.  For information consult the CIF home page http://www.iucr.org/  #
# cif/home.html                                                              #
#                                                                            #
# This file may be used for bona fide research purposes within the           #
# scientific community so long as proper attribution is given to the journal # 
# article from which it was obtained.                                        #
#                                                                            #
##############################################################################
                                             
data_I
_audit_creation_method     SHELXL-97
_chemical_name_systematic
;
Tetraaquabis(orotato-\k<i>O</i>)cobalt(II) dihydrate
;
_chemical_name_common     ?
_chemical_formula_moiety     'C10 H14 Co N4 O12, 2(H2 O)'
_chemical_formula_sum     'C10 H18 Co N4 O14'
_chemical_formula_iupac     '[Co (C5 H3 N2 O4)2 (H2 O)4], 2H2 O'
_chemical_formula_weight     477.21
_chemical_melting_point     ?
_symmetry_cell_setting     monoclinic
_symmetry_space_group_name_H-M     'P 21/c'
_symmetry_space_group_name_Hall     '-P 2ybc'
loop_
    _symmetry_equiv_pos_as_xyz
    'x, y, z'
    '-x, y+1/2, -z+1/2'
    '-x, -y, -z'
    'x, -y-1/2, z-1/2'
_cell_length_a     9.8715(5)
_cell_length_b     13.1514(7)
_cell_length_c     6.7281(3)
_cell_angle_alpha     90.00
_cell_angle_beta     92.224(3)
_cell_angle_gamma     90.00
_cell_volume     872.81(8)
_cell_formula_units_Z     2
_cell_measurement_reflns_used     2967
_cell_measurement_theta_min     2.1548
_cell_measurement_theta_max     24.2881
_cell_measurement_temperature     100(2)
_exptl_crystal_description     block
_exptl_crystal_colour     pink
_exptl_crystal_size_max     0.35
_exptl_crystal_size_mid     0.20
_exptl_crystal_size_min     0.15
_exptl_crystal_density_diffrn     1.816
_exptl_crystal_density_meas     ?
_exptl_crystal_density_method     'not measured'
_exptl_crystal_F_000     490
_exptl_absorpt_coefficient_mu     1.070
_exptl_absorpt_correction_type     multi-scan
_exptl_absorpt_process_details     '(SADABS; Bruker, 2005)'
_exptl_absorpt_correction_T_min     0.7748
_exptl_absorpt_correction_T_max     0.8512
_exptl_special_details
;
;
_diffrn_ambient_temperature     100(2)
_diffrn_radiation_type     MoK\a
_diffrn_radiation_wavelength     0.71073
_diffrn_radiation_source     'fine-focus sealed tube'
_diffrn_radiation_monochromator     graphite
_diffrn_measurement_device_type
                          'Bruker Kappa APEXII CCD area-detector diffractometer'
_diffrn_measurement_method     '\f and \w scans'
_diffrn_detector_area_resol_mean     ?
_diffrn_reflns_number     6413
_diffrn_reflns_av_R_equivalents     0.0242
_diffrn_reflns_av_sigmaI/netI     0.0256
_diffrn_reflns_theta_min     2.06
_diffrn_reflns_theta_max     27.65
_diffrn_reflns_theta_full     27.65
_diffrn_measured_fraction_theta_max     0.984
_diffrn_measured_fraction_theta_full     0.984
_diffrn_reflns_limit_h_min     -12
_diffrn_reflns_limit_h_max     11
_diffrn_reflns_limit_k_min     -17
_diffrn_reflns_limit_k_max     12
_diffrn_reflns_limit_l_min     -8
_diffrn_reflns_limit_l_max     8
_diffrn_standards_number     0
_diffrn_standards_interval_count     ?
_diffrn_standards_interval_time     ?
_diffrn_standards_decay_%     ?
_refine_special_details
;
Refinement of <i>F</i>^2^ against ALL reflections. The weighted <i>R</i>-factor
wR and goodness of fit <i>S</i> are based on <i>F</i>^2^, conventional
<i>R</i>-factors <i>R</i> are based on <i>F</i>, with <i>F</i> set to zero for
negative <i>F</i>^2^. The threshold expression of <i>F</i>^2^ >
\s(<i>F</i>^2^) is used only for calculating <i>R</i>-factors(gt) etc. and is
not relevant to the choice of reflections for refinement. <i>R</i>-factors
based on <i>F</i>^2^ are statistically about twice as large as those based on
<i>F</i>, and <i>R</i>- factors based on ALL data will be even larger.
;
_reflns_number_total     2006
_reflns_number_gt     1905
_reflns_threshold_expression     I>2\s(I)
_refine_ls_structure_factor_coef     Fsqd
_refine_ls_matrix_type     full
_refine_ls_R_factor_all     0.0580
_refine_ls_R_factor_gt     0.0563
_refine_ls_wR_factor_gt     0.1664
_refine_ls_wR_factor_ref     0.1679
_refine_ls_goodness_of_fit_ref     1.111
_refine_ls_restrained_S_all     1.266
_refine_ls_number_reflns     2006
_refine_ls_number_parameters     164
_refine_ls_number_restraints     11
_refine_ls_hydrogen_treatment     mixed
_refine_ls_weighting_scheme     calc
_refine_ls_weighting_details
         'calc w=1/[\s^2^(Fo^2^)+(0.1060P)^2^+1.3319P] where P=(Fo^2^+2Fc^2^)/3'
_atom_sites_solution_hydrogens     geom
_atom_sites_solution_primary     direct
_atom_sites_solution_secondary     difmap
_refine_ls_shift/su_max     0.000
_refine_ls_shift/su_mean     0.000
_refine_diff_density_max     1.987
_refine_diff_density_min     -0.489
_refine_ls_extinction_method     none
_refine_ls_extinction_coef     ?
loop_
    _atom_type_symbol
    _atom_type_description
    _atom_type_scat_dispersion_real
    _atom_type_scat_dispersion_imag
    _atom_type_scat_source
    'C' 'C' 0.0033 0.0016
                         'International Tables Vol C Tables 4.2.6.8 and 6.1.1.4'
    'H' 'H' 0.0000 0.0000
                         'International Tables Vol C Tables 4.2.6.8 and 6.1.1.4'
    'Co' 'Co' 0.3494 0.9721
                         'International Tables Vol C Tables 4.2.6.8 and 6.1.1.4'
    'N' 'N' 0.0061 0.0033
                         'International Tables Vol C Tables 4.2.6.8 and 6.1.1.4'
    'O' 'O' 0.0106 0.0060
                         'International Tables Vol C Tables 4.2.6.8 and 6.1.1.4'
_computing_data_collection     'APEX2 (Bruker, 2007)'
_computing_cell_refinement     'SAINT (Bruker, 2007)'
_computing_data_reduction     'SAINT (Bruker, 2007)'
_computing_structure_solution     'SHELXS97 (Sheldrick, 2008)'
_computing_structure_refinement     'SHELXL97 (Sheldrick, 2008)'
_computing_molecular_graphics     'Mercury (Macrae <i>et al.</i>,  2006)'
_computing_publication_material
                                'WinGX (Farrugia, 1999) and PLATON (Spek, 2009)'
loop_
    _atom_site_type_symbol
    _atom_site_label
    _atom_site_fract_x
    _atom_site_fract_y
    _atom_site_fract_z
    _atom_site_U_iso_or_equiv
    _atom_site_adp_type
    _atom_site_calc_flag
    _atom_site_refinement_flags
    _atom_site_occupancy
    _atom_site_disorder_assembly
    _atom_site_disorder_group
    Co Co1 0.0000 0.0000 0.0000 0.0219(3) Uani d S 1 . .
    O O1 -0.1500(2) 0.0836(2) 0.1269(4) 0.0294(6) Uani d . 1 . .
    O O2 -0.3106(3) -0.0336(2) 0.1649(5) 0.0388(7) Uani d . 1 . .
    O O3 -0.3502(3) 0.4086(2) 0.1788(5) 0.0387(7) Uani d . 1 . .
    O O4 -0.7136(3) 0.2040(2) 0.2605(5) 0.0388(7) Uani d . 1 . .
    O O5 -0.0640(3) -0.1370(2) 0.1312(4) 0.0310(6) Uani d D 1 . .
    H H51 -0.158(2) -0.137(5) 0.127(9) 0.067 Uiso d D 1 . .
    H H52 -0.038(7) -0.200(3) 0.092(12) 0.09(3) Uiso d D 1 . .
    O O6 0.1274(3) 0.0294(2) 0.2535(4) 0.0319(6) Uani d D 1 . .
    H H61 0.175(5) 0.092(2) 0.259(8) 0.060(18) Uiso d D 1 . .
    H H62 0.191(5) -0.021(3) 0.278(9) 0.057(18) Uiso d D 1 . .
    O O7 0.0502(4) 0.6880(2) 0.0068(5) 0.0399(7) Uani d D 1 . .
    H H71 0.010(7) 0.656(5) -0.106(6) 0.08(2) Uiso d D 1 . .
    H H72 0.047(8) 0.639(4) 0.114(7) 0.09(3) Uiso d D 1 . .
    N N1 -0.3185(3) 0.2368(2) 0.1577(5) 0.0251(6) Uani d D 1 . .
    H H1 -0.240(3) 0.250(5) 0.127(9) 0.053(16) Uiso d D 1 . .
    N N2 -0.5297(3) 0.3038(2) 0.2173(5) 0.0269(6) Uani d D 1 . .
    H H2 -0.573(7) 0.358(4) 0.229(12) 0.09(3) Uiso d D 1 . .
    C C1 -0.2701(3) 0.0542(3) 0.1553(5) 0.0224(7) Uani d . 1 . .
    C C2 -0.3695(3) 0.1405(3) 0.1770(5) 0.0216(6) Uani d . 1 . .
    C C3 -0.3958(3) 0.3223(3) 0.1841(5) 0.0248(7) Uani d . 1 . .
    C C4 -0.5914(3) 0.2099(3) 0.2312(5) 0.0243(7) Uani d . 1 . .
    C C5 -0.5017(3) 0.1247(3) 0.2120(5) 0.0226(7) Uani d . 1 . .
    H H5 -0.5345 0.0588 0.2236 0.027 Uiso calc R 1 . .
loop_
    _atom_site_aniso_label
    _atom_site_aniso_U_11
    _atom_site_aniso_U_22
    _atom_site_aniso_U_33
    _atom_site_aniso_U_12
    _atom_site_aniso_U_13
    _atom_site_aniso_U_23
    Co1 0.0145(4) 0.0152(4) 0.0363(4) 0.00237(19) 0.0044(3) -0.0016(2)
    O1 0.0167(11) 0.0196(12) 0.0525(16) 0.0007(9) 0.0096(10) -0.0062(10)
    O2 0.0304(15) 0.0164(14) 0.071(2) -0.0017(11) 0.0170(13) 0.0004(13)
    O3 0.0296(14) 0.0192(13) 0.0672(19) -0.0064(11) 0.0013(12) -0.0018(12)
    O4 0.0164(12) 0.0321(15) 0.068(2) -0.0008(10) 0.0099(12) -0.0026(13)
    O5 0.0220(12) 0.0229(13) 0.0488(16) 0.0000(10) 0.0085(10) 0.0044(11)
    O6 0.0227(13) 0.0267(14) 0.0460(15) 0.0023(11) -0.0015(10) -0.0024(12)
    O7 0.0453(18) 0.0282(15) 0.0462(17) 0.0016(13) 0.0007(13) 0.0015(12)
    N1 0.0180(13) 0.0189(15) 0.0389(16) -0.0018(11) 0.0071(11) -0.0014(11)
    N2 0.0189(14) 0.0178(14) 0.0441(17) 0.0032(11) 0.0045(11) -0.0049(12)
    C1 0.0147(14) 0.0176(15) 0.0351(16) 0.0007(12) 0.0038(11) -0.0011(12)
    C2 0.0180(14) 0.0195(16) 0.0276(15) 0.0025(12) 0.0042(11) -0.0022(12)
    C3 0.0203(16) 0.0181(16) 0.0359(17) -0.0002(12) 0.0001(12) -0.0027(12)
    C4 0.0157(14) 0.0205(16) 0.0369(17) -0.0008(12) 0.0046(12) -0.0051(13)
    C5 0.0165(14) 0.0159(15) 0.0358(17) 0.0006(11) 0.0055(12) 0.0000(12)
_geom_special_details
;
All esds (except the esd in the dihedral angle between two l.s. planes) are
estimated using the full covariance matrix. The cell esds are taken into
account individually in the estimation of esds in distances, angles and
torsion angles; correlations between esds in cell parameters are only used
when they are defined by crystal symmetry. An approximate (isotropic)
treatment of cell esds is used for estimating esds involving l.s. planes.
;
loop_
    _geom_bond_atom_site_label_1
    _geom_bond_atom_site_label_2
    _geom_bond_site_symmetry_2
    _geom_bond_distance
    _geom_bond_publ_flag
    Co1 O1 . 2.056(2) yes
    Co1 O1 3 2.056(2) ?
    Co1 O5 . 2.113(3) yes
    Co1 O5 3 2.113(3) ?
    Co1 O6 . 2.115(3) yes
    Co1 O6 3 2.115(3) ?
    O1 C1 . 1.269(4) ?
    O2 C1 . 1.224(5) ?
    O3 C3 . 1.222(5) ?
    O4 C4 . 1.232(4) ?
    O5 H51 . 0.93(2) ?
    O5 H52 . 0.91(5) ?
    O6 H61 . 0.95(2) ?
    O6 H62 . 0.92(5) ?
    O7 H71 . 0.94(5) ?
    O7 H72 . 0.97(5) ?
    N1 C2 . 1.371(4) ?
    N1 C3 . 1.374(5) ?
    N1 H1 . 0.83(2) ?
    N2 C3 . 1.371(4) ?
    N2 C4 . 1.382(4) ?
    N2 H2 . 0.84(6) ?
    C2 C1 . 1.510(4) ?
    C2 C5 . 1.351(4) ?
    C5 C4 . 1.437(5) ?
    C5 H5 . 0.9300 ?
loop_
    _geom_angle_atom_site_label_1
    _geom_angle_atom_site_label_2
    _geom_angle_atom_site_label_3
    _geom_angle_site_symmetry_1
    _geom_angle_site_symmetry_3
    _geom_angle
    _geom_angle_publ_flag
    O1 Co1 O1 . 3 180.00(14) ?
    O1 Co1 O5 . . 92.89(10) ?
    O1 Co1 O5 3 . 87.11(10) ?
    O1 Co1 O5 . 3 87.11(10) ?
    O1 Co1 O5 3 3 92.89(10) ?
    O1 Co1 O6 . . 89.00(11) ?
    O1 Co1 O6 3 . 91.00(11) ?
    O1 Co1 O6 . 3 91.00(11) ?
    O1 Co1 O6 3 3 89.00(11) ?
    O5 Co1 O5 3 . 180.00(19) ?
    O5 Co1 O6 . . 89.84(11) ?
    O5 Co1 O6 3 . 90.16(11) ?
    O5 Co1 O6 . 3 90.16(11) ?
    O5 Co1 O6 3 3 89.84(11) ?
    O6 Co1 O6 3 . 180.00(10) ?
    C1 O1 Co1 . . 126.3(2) ?
    Co1 O5 H51 . . 108(4) ?
    Co1 O5 H52 . . 124(5) ?
    H52 O5 H51 . . 107(4) ?
    Co1 O6 H61 . . 118(3) ?
    Co1 O6 H62 . . 113(4) ?
    H61 O6 H62 . . 107(4) ?
    H71 O7 H72 . . 107(4) ?
    C2 N1 C3 . . 122.5(3) ?
    C2 N1 H1 . . 124(4) ?
    C3 N1 H1 . . 113(4) ?
    C3 N2 C4 . . 126.8(3) ?
    C3 N2 H2 . . 112(6) ?
    C4 N2 H2 . . 121(6) ?
    O1 C1 C2 . . 113.6(3) ?
    O2 C1 O1 . . 127.2(3) ?
    O2 C1 C2 . . 119.2(3) ?
    N1 C2 C1 . . 116.3(3) ?
    C5 C2 N1 . . 121.3(3) ?
    C5 C2 C1 . . 122.4(3) ?
    O3 C3 N1 . . 123.4(3) ?
    O3 C3 N2 . . 121.8(3) ?
    N2 C3 N1 . . 114.8(3) ?
    O4 C4 N2 . . 120.2(3) ?
    O4 C4 C5 . . 125.2(3) ?
    N2 C4 C5 . . 114.6(3) ?
    C2 C5 C4 . . 119.9(3) ?
    C2 C5 H5 . . 120.0 ?
    C4 C5 H5 . . 120.0 ?
loop_
    _geom_torsion_atom_site_label_1
    _geom_torsion_atom_site_label_2
    _geom_torsion_atom_site_label_3
    _geom_torsion_atom_site_label_4
    _geom_torsion_site_symmetry_1
    _geom_torsion_site_symmetry_2
    _geom_torsion_site_symmetry_3
    _geom_torsion_site_symmetry_4
    _geom_torsion
    _geom_torsion_publ_flag
    O5 Co1 O1 C1 . . . . -36.3(3) ?
    O5 Co1 O1 C1 3 . . . 143.7(3) ?
    O6 Co1 O1 C1 . . . . -126.1(3) ?
    O6 Co1 O1 C1 3 . . . 53.9(3) ?
    Co1 O1 C1 O2 . . . . 21.4(5) ?
    Co1 O1 C1 C2 . . . . -158.2(2) ?
    C3 N1 C2 C1 . . . . -176.5(3) ?
    C3 N1 C2 C5 . . . . 3.9(5) ?
    C2 N1 C3 O3 . . . . 175.6(4) ?
    C2 N1 C3 N2 . . . . -4.4(5) ?
    C4 N2 C3 O3 . . . . -178.3(4) ?
    C4 N2 C3 N1 . . . . 1.7(5) ?
    C3 N2 C4 O4 . . . . -179.6(4) ?
    C3 N2 C4 C5 . . . . 1.3(5) ?
    N1 C2 C1 O1 . . . . 1.8(5) ?
    N1 C2 C1 O2 . . . . -177.8(3) ?
    C5 C2 C1 O1 . . . . -178.7(3) ?
    C5 C2 C1 O2 . . . . 1.8(5) ?
    N1 C2 C5 C4 . . . . -0.5(5) ?
    C1 C2 C5 C4 . . . . 180.0(3) ?
    C2 C5 C4 O4 . . . . 179.0(4) ?
    C2 C5 C4 N2 . . . . -1.9(5) ?
loop_
    _geom_hbond_atom_site_label_D
    _geom_hbond_atom_site_label_H
    _geom_hbond_atom_site_label_A
    _geom_hbond_site_symmetry_A
    _geom_hbond_distance_DH
    _geom_hbond_distance_HA
    _geom_hbond_distance_DA
    _geom_hbond_angle_DHA
    _geom_hbond_publ_flag
    N1 H1 O7 6_565 0.83(4) 2.26(4) 3.073(4) 167(5) yes
    N2 H2 O2 6_655 0.84(6) 1.98(6) 2.790(4) 162(7) yes
    O5 H51 O2 . 0.93(2) 2.05(5) 2.805(4) 137(5) yes
    O5 H52 O7 6_535 0.91(5) 1.82(5) 2.710(4) 167(6) yes
    O6 H61 O4 1_655 0.95(3) 1.84(4) 2.781(4) 173(5) yes
    O6 H62 O3 2_545 0.92(5) 1.84(5) 2.737(4) 164(4) yes
    O7 H71 O5 6_545 0.94(5) 1.90(5) 2.808(4) 160(6) yes
    O7 H72 O1 6_555 0.97(5) 2.11(5) 2.957(4) 145(6) yes
    O7 H72 O6 6_555 0.97(5) 2.44(7) 3.201(4) 135(6) yes
    C5 H5 O3 6_645 0.9300 2.38 3.292(5) 165 yes
data_global
_journal_date_recd_electronic     2010-04-28
_journal_date_accepted     2010-04-29
_journal_name_full     'Acta Crystallographica, Section E'
_journal_year     2010
_journal_volume     66
_journal_issue      6
_journal_page_first     m612
_journal_page_last     m613
_journal_paper_category     QM
_journal_coeditor_code     XU2754
_publ_contact_author
;
Dr. Tuncer H\"okelek
Hacettepe University
Department of Physics
06800 Beytepe
Ankara
Turkey
;
_publ_contact_author_email     merzifon@hacettepe.edu.tr
_publ_contact_author_fax     '90(312)2352550'
_publ_contact_author_phone     '90(312)2977242'
_publ_section_title
;
Tetraaquabis(orotato-\k<i>O</i>)cobalt(II) dihydrate
;
loop_
    _publ_author_name
    _publ_author_address
    'Ay, Ahmet Nedim'
;
Department of Chemistry
Hacettepe University
06800 Beytepe
Ankara
Turkey
;
    'K\"ose, Dursun Ali'
;
Department of Chemistry
Hitit University
19030 Ulukavak
\,Corum
Turkey
;
    'Tercan, Bar\?i\,s'
;
Department of Physics
Karab\"uk University
78050 Karab\"uk
Turkey
;
    'Y\"uksel, Fatma'
;
Department of Chemistry
Gebze High Technology Institute
41400 Gebze
Kocaeli
Turkey
;
    'H\"okelek, Tuncer'
;
Department of Physics
Hacettepe University
06800 Beytepe
Ankara
Turkey
;
