# Supplementary material for: Tetra­aqua­bis(orotato-κO)cobalt(II) dihydrate
Source: Acta Crystallogr Sect E Struct Rep Online. 2010 May 8;66(Pt 6):m612–3. doi: 10.1107/S1600536810015837 (PMC2979368; doi:10.1107/S1600536810015837)
Supplement: Supplementary file 2 [file e-66-0m612-Isup2.hkl]

#
# h,k,l, Fc-squared, Fo-squared, sigma(Fo-squared) and status flag
#
data_I
_shelx_title ' anadak2 in P 21/c'
_shelx_refln_list_code          4
_shelx_F_calc_maximum      102.27
_exptl_crystal_F_000       490.00
_reflns_d_resolution_high  0.7658
 
loop_
 _symmetry_equiv_pos_as_xyz
 'x, y, z'
 '-x, y+1/2, -z+1/2'
 '-x, -y, -z'
 'x, -y-1/2, z-1/2'
 
_cell_length_a     9.8715
_cell_length_b    13.1514
_cell_length_c     6.7281
_cell_angle_alpha  90.000
_cell_angle_beta   92.224
_cell_angle_gamma  90.000
 
_shelx_F_squared_multiplier     1.000
 
loop_
 _refln_index_h
 _refln_index_k
 _refln_index_l
 _refln_F_squared_calc
 _refln_F_squared_meas
 _refln_F_squared_sigma
 _refln_observed_status
   1   0   0       51.96       54.35      1.40 o
   2   0   0     2652.86     3398.70    109.11 o
   3   0   0     9233.25    10750.23    285.13 o
   4   0   0      127.65      104.10      4.43 o
   5   0   0      353.05      545.14     23.03 o
   6   0   0     2790.36     3558.60     94.59 o
   7   0   0     1293.69     1691.93     45.48 o
   8   0   0      617.85      739.04     20.55 o
   9   0   0       49.48      142.78      4.93 o
  10   0   0      300.46      422.25     12.53 o
  11   0   0        5.43       56.83      5.02 o
  12   0   0       89.72      123.64      6.39 o
   1   1   0      637.05      696.92     12.08 o
   2   1   0      278.26      290.65      5.61 o
   3   1   0       26.05       41.22      1.26 o
   4   1   0      392.68      405.95      7.96 o
   5   1   0     1858.46     2657.10     49.93 o
   6   1   0     1095.04     1510.83     28.69 o
   7   1   0        0.09        9.86      1.30 o
   8   1   0        1.73        8.34      0.87 o
   9   1   0      104.61      124.07      3.13 o
  10   1   0       65.55       76.04      2.32 o
  11   1   0       53.47       69.90      2.33 o
  12   1   0        2.08        1.03      1.18 o
   0   2   0      259.64      404.50     15.66 o
   1   2   0     8651.48    10603.16    284.46 o
   2   2   0        8.43       14.28      0.62 o
   3   2   0       44.43       56.33      1.34 o
   4   2   0       96.50       76.99      1.78 o
   5   2   0      498.81      582.52     11.35 o
   6   2   0     2528.44     3033.47     57.07 o
   7   2   0     1440.74     1824.64     34.67 o
   8   2   0     1666.74     2059.74     39.16 o
   9   2   0     1041.10     1168.94     22.66 o
  10   2   0       60.29       88.67      2.58 o
  11   2   0      352.84      381.91      8.24 o
  12   2   0      181.95      215.55      5.26 o
   1   3   0      853.60     1198.50     38.66 o
   2   3   0     1023.58     1364.32     23.61 o
   3   3   0       35.65       62.26      1.64 o
   4   3   0     1032.02     1400.00     24.33 o
   5   3   0      191.78      249.69      4.70 o
   6   3   0       16.91       32.83      1.10 o
   7   3   0      156.29      177.81      3.96 o
   8   3   0      113.67      143.05      3.48 o
   9   3   0      314.59      385.74      8.07 o
  10   3   0      265.30      319.37      6.95 o
  11   3   0       10.70       17.74      1.31 o
  12   3   0       90.62      133.15      3.70 o
   0   4   0     1095.40     1257.14     47.99 o
   1   4   0     1353.32     1879.48     40.97 o
   2   4   0      108.14      186.96      3.38 o
   3   4   0     2741.37     3441.24     64.71 o
   4   4   0     2146.38     2668.50     45.99 o
   5   4   0      167.19      197.32      3.83 o
   6   4   0      661.27      837.69     14.89 o
   7   4   0     3830.47     4671.78     80.52 o
   8   4   0      117.00      136.77      3.04 o
   9   4   0     1366.86     1655.89     31.80 o
  10   4   0      859.00     1021.36     20.10 o
  11   4   0       90.67      101.13      2.97 o
  12   4   0       74.34       84.90      2.78 o
   1   5   0        1.50        2.74      0.50 o
   2   5   0      364.30      454.67      8.80 o
   3   5   0      344.46      416.98      7.33 o
   4   5   0       74.74      104.12      2.37 o
   5   5   0      213.39      275.00      5.65 o
   6   5   0        4.35       13.76      0.89 o
   7   5   0      119.55      142.68      3.06 o
   8   5   0       12.75       19.86      1.01 o
   9   5   0        1.26        2.69      0.75 o
  10   5   0       59.79       64.59      2.16 o
  11   5   0      201.81      246.45      5.76 o
  12   5   0        0.28        0.41      0.97 o
   0   6   0     1984.02     2652.95     70.53 o
   1   6   0     2474.79     3068.75     66.78 o
   2   6   0     6123.65     7965.15    149.27 o
   3   6   0     1419.99     1861.97     31.51 o
   4   6   0     1778.55     2137.48     36.15 o
   5   6   0     1166.81     1413.41     28.62 o
   6   6   0       11.85       18.21      1.34 o
   7   6   0      240.73      324.76      6.78 o
   8   6   0      409.23      478.51      9.77 o
   9   6   0      105.78      131.18      3.34 o
  10   6   0      616.81      737.21     16.34 o
  11   6   0      178.83      229.29      5.72 o
  12   6   0       11.54       17.90      2.29 o
   1   7   0     1839.44     2580.08     56.31 o
   2   7   0      280.51      381.64      8.82 o
   3   7   0       49.37       52.98      1.35 o
   4   7   0      101.55      131.92      2.67 o
   5   7   0     1131.27     1397.58     23.92 o
   6   7   0     1115.99     1351.83     25.92 o
   7   7   0      288.78      382.60      8.53 o
   8   7   0      104.18      133.17      3.31 o
   9   7   0       17.92       22.81      1.65 o
  10   7   0      138.20      182.64      6.84 o
  11   7   0       12.57       16.76      1.79 o
   0   8   0       68.26       68.95      2.35 o
   1   8   0     1211.60     1459.27     41.76 o
   2   8   0     1221.88     1475.91     32.59 o
   3   8   0      874.11     1073.81     23.93 o
   4   8   0      448.73      591.58     13.58 o
   5   8   0      350.27      406.43      8.42 o
   6   8   0     1185.58     1394.46     27.04 o
   7   8   0        3.07        4.78      0.84 o
   8   8   0      291.71      353.45      8.92 o
   9   8   0      640.59      732.48     24.86 o
  10   8   0      300.73      351.13     12.03 o
  11   8   0       50.56       61.59      8.25 o
   1   9   0      428.66      567.64     12.98 o
   2   9   0     1301.09     1569.86     34.67 o
   3   9   0      649.01      811.51     18.35 o
   4   9   0      324.74      392.46      9.36 o
   5   9   0      165.30      225.76      7.10 o
   6   9   0       57.18       71.84      2.54 o
   7   9   0       14.33       16.12      1.18 o
   8   9   0       43.77       46.90      2.27 o
   9   9   0       22.48       26.78      1.61 o
  10   9   0       73.82       98.50      3.17 o
   0  10   0     1356.62     1676.52     64.95 o
   1  10   0      277.26      323.18     15.01 o
   2  10   0     1378.38     1714.46     37.90 o
   3  10   0      225.21      324.02      7.91 o
   4  10   0      511.88      636.66     14.74 o
   5  10   0      733.50      866.13     26.46 o
   6  10   0      521.24      724.92     16.82 o
   7  10   0      440.85      482.29     15.88 o
   8  10   0      280.10      329.74      9.21 o
   9  10   0      160.51      179.97      4.69 o
  10  10   0      151.37      161.13      4.44 o
   1  11   0     1138.32     1459.33     40.32 o
   2  11   0      151.93      157.50      5.74 o
   3  11   0        5.90        8.14      1.38 o
   4  11   0        9.69       21.18      1.40 o
   5  11   0       12.86       16.91      1.37 o
   6  11   0      367.51      419.13     18.32 o
   7  11   0        1.49        0.39      0.96 o
   8  11   0       75.72      101.23      6.22 o
   9  11   0        2.17        4.47      1.30 o
   0  12   0        4.09       19.85      2.66 o
   1  12   0      866.40     1109.20     31.19 o
   2  12   0      198.13      236.41     15.81 o
   3  12   0      409.20      507.59     17.50 o
   4  12   0        3.69       17.86      3.84 o
   5  12   0     1138.59     1411.08     39.48 o
   6  12   0      593.31      704.07     20.75 o
   7  12   0      167.72      207.96      7.79 o
   8  12   0      208.02      232.57     11.53 o
   9  12   0      434.32      530.97     15.74 o
   1  13   0       95.78      118.95      4.88 o
   2  13   0       48.74       59.40      3.25 o
   3  13   0      202.43      236.53      8.12 o
   4  13   0        1.32        4.84      1.56 o
   5  13   0        5.85       10.53      1.89 o
   6  13   0       29.09       24.59      2.44 o
   7  13   0       23.86       34.93      2.85 o
   8  13   0        5.13        9.07      2.01 o
   0  14   0      207.98      270.48     12.91 o
   1  14   0      301.94      358.49     11.48 o
   2  14   0      396.40      461.18     14.32 o
   3  14   0      153.93      198.17      7.29 o
   4  14   0      227.18      249.80      8.71 o
   5  14   0      442.81      573.65     21.72 o
   6  14   0       48.33       54.33      3.48 o
   7  14   0      100.97      104.41      5.03 o
   1  15   0       14.47       17.14      2.19 o
   2  15   0        3.62        6.94      1.74 o
   3  15   0        3.51        5.22      1.70 o
   4  15   0       42.73       50.06      3.35 o
   5  15   0      194.71      265.85      9.42 o
   6  15   0        2.79        6.30      3.18 o
   0  16   0      174.90      253.29     12.90 o
   1  16   0      130.58      156.18      6.45 o
   2  16   0      647.00      816.27     24.15 o
   3  16   0       63.25       72.25      4.15 o
   4  16   0      754.31      969.96     28.44 o
   1  17   0        3.75        9.07      2.25 o
 -12   1   1      423.43      390.32      8.45 o
 -11   1   1      377.86      337.04     10.70 o
 -10   1   1      752.68      626.16     12.59 o
  -9   1   1      287.19      295.45      6.28 o
  -8   1   1      275.35      364.73     11.10 o
  -7   1   1      466.04      919.44     34.80 o
  -6   1   1     1565.33     1610.87     30.53 o
  -4   1   1      343.53      369.01     10.01 o
  -3   1   1     2780.15     2621.83     49.23 o
  -2   1   1      762.04      705.07     12.03 o
  -1   1   1     1757.33     1610.34     24.91 o
   0   1   1     7769.81     7104.37    102.98 o
   1   1   1     4379.19     4060.08     69.90 o
   2   1   1      523.59      535.20     10.30 o
   3   1   1      216.09      183.72      7.33 o
   4   1   1     2973.55     2733.88     51.41 o
   5   1   1     1505.85     1328.58     25.31 o
   6   1   1      964.04     1109.08     22.63 o
   7   1   1     2544.77     2386.78     45.24 o
   8   1   1      773.76      715.97     14.20 o
   9   1   1      103.60      142.17      3.87 o
  11   1   1       83.06      139.20      5.48 o
  12   1   1      109.86      183.93      7.21 o
 -12   2   1        7.90       12.85      1.37 o
 -11   2   1        0.25        2.02      0.86 o
 -10   2   1       17.48       28.45      2.51 o
  -8   2   1      536.04      483.01      9.69 o
  -7   2   1      196.26      307.62     17.01 o
  -6   2   1      224.65      314.26     10.60 o
  -5   2   1     1069.65     1145.93     21.79 o
  -4   2   1      835.16      887.84     45.11 o
  -3   2   1     4271.85     4273.96     80.48 o
  -2   2   1      812.18      680.31     11.57 o
  -1   2   1       58.97       52.31      1.06 o
   0   2   1      366.86      386.25      6.04 o
   1   2   1        1.25       -0.25      0.25 o
   2   2   1      396.39      367.42      6.59 o
   3   2   1       16.66       36.14      1.46 o
   4   2   1     1539.46     1676.34     34.18 o
   6   2   1      781.15      819.59     15.93 o
   7   2   1      788.42      681.94     13.45 o
   8   2   1      201.44      267.88      5.99 o
   9   2   1      316.02      259.79      5.83 o
  10   2   1       45.30       36.96      1.65 o
  11   2   1       13.95       16.08      1.33 o
  12   2   1        6.44        6.79      1.34 o
 -12   3   1      100.05      126.97      3.95 o
 -11   3   1      119.74      139.79      3.61 o
 -10   3   1      284.42      352.29      7.49 o
  -9   3   1     1548.98     1378.77     26.52 o
  -7   3   1     1724.78     1648.25     31.34 o
  -6   3   1     1247.52     1248.35     23.80 o
  -5   3   1      882.78      966.62     19.84 o
  -4   3   1     1375.26     1615.48     57.13 o
  -3   3   1     9806.14     9565.88    179.85 o
  -2   3   1    10460.14     9970.64    156.42 o
  -1   3   1     1028.18     1010.75     17.07 o
   0   3   1     4864.50     4560.18     85.83 o
   1   3   1     4176.51     3927.36     66.08 o
   2   3   1      148.31      174.39      3.31 o
   3   3   1      190.51      165.82     26.14 o
   4   3   1     3292.24     3341.30     57.61 o
   5   3   1     1184.05     1254.25     21.98 o
   6   3   1      686.89      815.08     14.55 o
   7   3   1      610.58      864.79     44.07 o
   8   3   1     1700.64     1509.16     29.02 o
  10   3   1      347.57      381.19      7.58 o
  11   3   1      234.58      244.48      5.78 o
  12   3   1      150.98      149.94      4.13 o
 -12   4   1       23.03       28.32      2.51 o
 -11   4   1       27.28       28.14      1.49 o
 -10   4   1      213.55      207.13      4.79 o
  -9   4   1        0.45       11.36      1.60 o
  -8   4   1     1054.06      921.24     17.91 o
  -7   4   1        0.66        5.53      1.16 o
  -6   4   1       21.66       34.10      2.83 o
  -5   4   1      367.49      349.06      6.38 o
  -4   4   1        0.40       -0.22      0.40 o
  -3   4   1     2221.36     2271.87     42.91 o
  -2   4   1     6157.62     6225.91    116.82 o
  -1   4   1     1491.32     1530.79     25.73 o
   0   4   1       96.26       65.22      1.48 o
   1   4   1      200.12      244.20      6.86 o
   2   4   1        0.45        1.19      0.33 o
   3   4   1     7601.65     7854.63    169.22 o
   4   4   1        9.44       12.45      0.61 o
   5   4   1      170.28      213.96      4.20 o
   6   4   1      157.70      148.81      3.16 o
   7   4   1       58.78       61.46      1.73 o
   9   4   1       50.51       42.24      1.59 o
  11   4   1       17.78       22.90      1.68 o
  12   4   1        1.26        7.54      1.23 o
 -12   5   1      150.18      187.00      5.31 o
 -11   5   1      389.70      381.96     15.97 o
 -10   5   1      480.17      510.46     10.48 o
  -9   5   1      601.01      802.03     15.81 o
  -8   5   1     2968.26     2639.84     49.98 o
  -6   5   1      803.80      872.88     44.89 o
  -5   5   1      888.03      838.07     31.37 o
  -4   5   1      504.71      451.67     10.46 o
  -3   5   1     4040.39     3921.01     68.00 o
  -2   5   1     1737.64     1618.01     30.53 o
  -1   5   1     1366.34     1269.64     21.41 o
   0   5   1       87.54       60.12      2.54 o
   1   5   1      175.45      214.03      5.11 o
   2   5   1      131.65      166.60      3.84 o
   3   5   1     1554.12     1469.09     32.39 o
   4   5   1     1570.08     1503.38     28.57 o
   5   5   1      773.90      844.64     17.40 o
   6   5   1     1269.96     1304.16     22.91 o
   7   5   1     2353.41     2013.78     35.16 o
   9   5   1     1433.36     1381.01     24.63 o
  10   5   1      438.57      466.16     12.39 o
  11   5   1      208.57      272.41      7.53 o
  12   5   1      277.49      276.60      6.60 o
 -12   6   1        0.31        4.94      1.21 o
 -11   6   1       22.10       22.67      1.52 o
 -10   6   1       70.89       65.67      2.14 o
  -9   6   1       10.06       10.47      1.24 o
  -8   6   1      102.84       85.46      2.33 o
  -7   6   1      414.65      437.28      8.92 o
  -6   6   1     1002.66      919.64     17.76 o
  -5   6   1        0.72        7.80      1.65 o
  -4   6   1      221.97      270.19     10.35 o
  -3   6   1       77.65      114.53     10.51 o
  -2   6   1      382.03      397.70      9.13 o
  -1   6   1     1386.69     1550.46     29.34 o
   0   6   1      583.96      519.82     11.78 o
   1   6   1     1349.74     1525.61     33.51 o
   2   6   1      928.30     1043.21     23.45 o
   3   6   1      424.35      421.19      7.50 o
   4   6   1      172.52      259.20     12.67 o
   5   6   1       86.83       70.20      2.42 o
   6   6   1      254.58      435.62     23.03 o
   7   6   1      537.80      534.94      9.92 o
   8   6   1        5.61       11.24      1.73 o
   9   6   1        2.93        4.18      0.89 o
  10   6   1        1.31       11.78      1.58 o
  11   6   1        7.43        6.82      1.44 o
 -11   7   1      241.61      255.90      8.59 o
 -10   7   1      360.65      347.92      8.55 o
  -9   7   1      594.63      520.86     10.64 o
  -8   7   1      160.31      198.31      4.50 o
  -7   7   1      159.53      169.12      3.85 o
  -5   7   1      495.49      573.49     18.21 o
  -4   7   1      154.34      227.09     10.24 o
  -3   7   1      969.23      844.75     23.27 o
  -2   7   1     5975.81     5819.23    109.06 o
  -1   7   1      497.85      415.92      8.20 o
   0   7   1     1889.69     1730.40     37.98 o
   1   7   1     2419.50     2256.58     49.34 o
   2   7   1      540.76      496.84     11.40 o
   3   7   1     3049.19     3019.01     56.78 o
   4   7   1     2092.03     1918.39     32.64 o
   5   7   1      782.96      783.08     15.31 o
   6   7   1     1510.75     1343.38     25.86 o
   8   7   1      363.73      361.00      9.14 o
  10   7   1       74.39       99.55      6.85 o
  11   7   1      201.47      228.45      7.50 o
 -11   8   1      144.38      172.69      6.40 o
 -10   8   1      243.46      254.65     16.49 o
  -9   8   1      216.37      215.03      5.94 o
  -8   8   1      182.15      285.50     12.15 o
  -7   8   1      597.37      562.22     11.43 o
  -6   8   1      136.86      118.68      2.84 o
  -5   8   1       12.74       14.25      0.75 o
  -4   8   1      190.81      187.13      3.99 o
  -3   8   1      197.85      231.74      7.14 o
  -2   8   1        0.58        8.66      1.02 o
  -1   8   1      108.82      128.40      4.90 o
   0   8   1      248.24      205.03      5.39 o
   1   8   1      138.44      132.62      3.56 o
   2   8   1      486.99      520.79     12.01 o
   3   8   1       76.59       95.43      3.64 o
   4   8   1       23.00       29.91      4.99 o
   5   8   1        3.19        9.26      0.91 o
   8   8   1      584.61      551.23     13.35 o
   9   8   1       55.40       84.80      4.27 o
  10   8   1       74.80      122.90      4.31 o
  11   8   1      109.53      132.88      4.70 o
 -10   9   1      151.48      214.94      7.45 o
  -9   9   1      222.36      239.43      6.53 o
  -8   9   1      420.74      378.84      8.16 o
  -7   9   1      182.43      230.09     15.23 o
  -6   9   1      281.11      412.42     14.82 o
  -5   9   1      895.92      860.83     19.49 o
  -4   9   1      780.19      782.70     17.72 o
  -3   9   1      280.15      335.17     39.76 o
  -2   9   1      905.64      952.22     46.21 o
  -1   9   1     1797.66     1736.49     29.30 o
   0   9   1     1043.42      986.83     26.11 o
   1   9   1      336.03      359.18     16.14 o
   2   9   1     1872.17     1756.43     38.80 o
   3   9   1     1205.81     1155.14     25.86 o
   4   9   1      268.84      351.26     12.23 o
   5   9   1      439.85      515.98     36.59 o
   6   9   1      656.79      619.37     12.69 o
   7   9   1      340.74      361.08      7.94 o
   8   9   1       89.16      142.66      4.68 o
   9   9   1      172.50      199.71      5.92 o
  10   9   1      365.41      367.05     13.31 o
 -10  10   1      100.50       96.08      4.59 o
  -9  10   1        5.03        8.92      1.87 o
  -8  10   1      149.55      193.69     11.61 o
  -7  10   1       63.87       53.56      2.41 o
  -6  10   1       87.39       74.45      2.56 o
  -5  10   1        3.43        8.45      1.15 o
  -4  10   1       48.68       65.47      6.09 o
  -3  10   1        2.05        6.28      1.18 o
  -1  10   1      650.30      612.42     17.57 o
   0  10   1      379.75      396.33     11.83 o
   1  10   1      380.76      402.89     22.65 o
   2  10   1      349.20      336.90      8.22 o
   3  10   1       19.78       22.84      1.40 o
   4  10   1      134.56      119.26      3.59 o
   5  10   1        0.78        0.82      0.82 o
   6  10   1       29.36       41.79      3.03 o
   7  10   1        4.86        8.00      1.63 o
   8  10   1      311.53      302.61      7.02 o
   9  10   1        1.61        0.15      0.96 o
  10  10   1       77.63       80.59      2.96 o
  -9  11   1      163.31      216.00      7.53 o
  -8  11   1      318.64      355.05     11.06 o
  -7  11   1      653.50      637.32     26.99 o
  -6  11   1     1084.13      965.01     22.28 o
  -5  11   1      481.26      548.47     15.66 o
  -4  11   1     1724.09     1437.79     39.85 o
  -3  11   1        6.88       15.28      4.23 o
  -2  11   1       54.37       58.92      4.33 o
  -1  11   1     2011.61     1866.41     51.09 o
   0  11   1       13.40       17.43      1.74 o
   2  11   1     1737.07     1619.13     44.63 o
   3  11   1        4.45        8.98      1.08 o
   5  11   1      692.08      657.22     15.46 o
   6  11   1       80.14      146.89      8.33 o
   7  11   1      643.76      674.91     16.08 o
   8  11   1      410.30      405.80     10.35 o
   9  11   1      486.03      460.69     10.18 o
  -9  12   1        1.44        4.84      1.62 o
  -8  12   1       19.41       26.91      3.98 o
  -7  12   1        0.01        5.26      1.55 o
  -6  12   1      107.62      105.59      4.61 o
  -5  12   1        0.31        1.95      1.29 o
  -4  12   1       79.61       81.01      6.42 o
  -3  12   1      173.89      171.68      8.97 o
  -2  12   1      182.33      162.00      5.91 o
  -1  12   1      161.04      188.01      6.53 o
   0  12   1      302.59      337.11     26.90 o
   1  12   1     1121.60     1003.03     28.34 o
   2  12   1        3.46        6.44      1.98 o
   3  12   1      158.18      144.37      6.10 o
   4  12   1       73.10       61.75      3.95 o
   5  12   1        3.76        7.12      1.63 o
   6  12   1       12.41       19.34      3.16 o
   7  12   1       31.64       26.74      3.29 o
   8  12   1        4.77        8.99      1.44 o
   9  12   1        6.24        7.95      2.16 o
  -7  13   1      356.43      378.22     17.99 o
  -6  13   1      244.10      239.43     10.45 o
  -5  13   1      665.38      609.20     18.23 o
  -4  13   1      190.93      196.29      8.75 o
  -3  13   1      163.92      203.34      7.25 o
  -2  13   1      235.96      330.19     23.69 o
  -1  13   1      343.05      421.21     73.24 o
   0  13   1      771.44      822.92     23.72 o
   1  13   1     1024.66      955.98     27.31 o
   2  13   1      877.88      794.32     28.91 o
   3  13   1      401.58      405.01     18.83 o
   4  13   1      179.64      183.72      6.86 o
   5  13   1       63.50      112.90      7.21 o
   6  13   1      203.37      224.92     17.79 o
   8  13   1      293.54      286.19     17.13 o
  -7  14   1       42.62       51.26      5.57 o
  -6  14   1        6.43       13.60      3.24 o
  -5  14   1        3.54        7.27      1.76 o
  -4  14   1       17.20       13.18      2.42 o
  -3  14   1       22.25       27.87      3.66 o
  -2  14   1      179.95      159.53      6.11 o
  -1  14   1      123.04      116.42      4.94 o
   0  14   1       15.24       17.22      2.05 o
   1  14   1       80.36       90.28      4.31 o
   2  14   1       10.63       20.23      3.08 o
   3  14   1      200.25      190.82      7.12 o
   4  14   1       47.73       45.95      5.46 o
   5  14   1        0.24       -0.54      1.41 o
   6  14   1        3.05        5.96      2.29 o
   7  14   1        0.16        5.09      2.10 o
  -5  15   1      269.17      282.01     28.27 o
  -4  15   1      302.20      286.35      9.90 o
  -2  15   1      130.89      198.09     16.39 o
  -1  15   1      232.08      261.61      9.15 o
   0  15   1      233.55      257.09      8.94 o
   1  15   1      231.16      230.84      8.26 o
   2  15   1      540.97      519.17     16.10 o
   3  15   1      629.37      584.71     17.90 o
   5  15   1      256.52      281.68      9.94 o
   6  15   1      177.37      161.05      6.75 o
  -4  16   1      280.02      284.01     10.00 o
  -3  16   1        2.86        5.13      1.88 o
  -2  16   1       12.89       14.80      2.32 o
  -1  16   1        8.30        9.38      1.99 o
   0  16   1       11.05       11.90      2.09 o
   1  16   1        5.30        5.66      1.86 o
   2  16   1        5.50        5.68      1.87 o
   3  16   1        0.54        2.80      1.76 o
   0  17   1       81.13       96.86      6.07 o
 -12   0   2      618.31      597.48     23.75 o
 -11   0   2      756.75      601.12     23.67 o
 -10   0   2       65.25       57.45      2.74 o
  -9   0   2      778.02      656.65     18.41 o
  -8   0   2       12.02        8.23      1.65 o
  -7   0   2        8.54        5.61      0.92 o
  -6   0   2      311.36      268.43      7.78 o
  -5   0   2     8370.90     7963.64    211.35 o
  -4   0   2       22.51       22.77      1.69 o
  -3   0   2     1088.64      931.41     25.03 o
  -2   0   2     7405.75     7117.52    155.18 o
  -1   0   2      387.03      464.81      8.18 o
   0   0   2     9849.56     9433.58    213.35 o
   2   0   2     1665.74     1537.23     56.64 o
   3   0   2     2786.83     2725.18     72.57 o
   4   0   2     9221.72     8767.44    244.53 o
   5   0   2     1052.01      953.86     26.11 o
   6   0   2      272.23      267.94     11.79 o
   7   0   2      311.87      263.29      8.16 o
   8   0   2      205.40      208.77      9.87 o
   9   0   2      610.05      521.89     15.36 o
  10   0   2        2.15        1.10      1.23 o
  11   0   2      109.70      118.03      4.99 o
  12   0   2       82.11       85.52      6.73 o
 -12   1   2        2.02        8.02      1.32 o
 -11   1   2       11.00       10.75      1.68 o
 -10   1   2        8.95       11.58      1.00 o
  -9   1   2        2.09        2.86      0.67 o
  -8   1   2      573.47      493.27      9.87 o
  -7   1   2      207.92      198.18      4.27 o
  -6   1   2        5.06       19.25      2.52 o
  -5   1   2     1647.64     1696.69     32.07 o
  -4   1   2      182.05      201.82      4.14 o
  -3   1   2      278.58      230.26      4.10 o
  -2   1   2        6.79        5.23      0.39 o
  -1   1   2     1328.12     1195.45     16.26 o
   0   1   2     2900.41     2694.22     46.34 o
   1   1   2     5419.07     5064.96     87.20 o
   2   1   2      953.39      847.12     23.81 o
   3   1   2       84.85       99.88      2.36 o
   4   1   2      396.95      379.29      7.64 o
   5   1   2      907.02      843.08     19.39 o
   6   1   2     1057.74     1091.02     21.12 o
   7   1   2       33.76       42.81      1.57 o
   8   1   2        4.87        7.34      1.45 o
   9   1   2        3.69        7.00      1.01 o
  10   1   2       26.93       27.21      1.62 o
  11   1   2       49.53       42.21      4.50 o
  12   1   2       27.12       28.08      1.91 o
 -12   2   2      175.11      150.53      5.10 o
 -11   2   2      398.05      364.67      8.88 o
 -10   2   2     1027.14      856.27     19.32 o
  -9   2   2       31.17       50.39      1.68 o
  -8   2   2      174.65      137.81      3.23 o
  -7   2   2      838.56      725.45     14.12 o
  -6   2   2     1192.61     1146.62     21.89 o
  -5   2   2     1748.04     1555.86     29.44 o
  -4   2   2     2867.72     2733.27     51.38 o
  -3   2   2     2500.57     2205.77     37.16 o
  -2   2   2     1140.86     1059.04     20.02 o
  -1   2   2     1279.82     1433.78     20.45 o
   0   2   2     1579.78     1404.42     21.70 o
   1   2   2        3.16        2.54      1.02 o
   2   2   2     1869.03     1667.74     28.95 o
   3   2   2     1414.11     1230.77     21.54 o
   4   2   2     1916.13     1774.23     30.89 o
   5   2   2     1237.36     1176.25     22.59 o
   6   2   2       89.51       82.38      7.11 o
   7   2   2      900.98      826.23     16.30 o
   8   2   2      389.38      332.41      7.19 o
   9   2   2      324.14      295.10      7.73 o
  10   2   2      477.85      426.17      9.21 o
  11   2   2      188.01      186.19      4.83 o
  12   2   2      293.55      255.16      6.57 o
 -12   3   2       23.07       24.00      1.78 o
 -11   3   2       68.46       69.53      3.54 o
 -10   3   2        4.29        8.37      1.33 o
  -9   3   2      170.65      146.33      3.49 o
  -8   3   2      337.68      309.83      6.47 o
  -7   3   2       35.72       35.10      1.23 o
  -6   3   2        3.02        7.89      0.64 o
  -5   3   2       12.25       15.70      0.73 o
  -4   3   2      265.74      254.09      5.14 o
  -3   3   2      701.96      709.60     13.61 o
  -2   3   2      336.88      339.25      5.87 o
  -1   3   2      276.47      285.53      5.06 o
   0   3   2      150.53      167.10      3.12 o
   1   3   2      249.17      229.27      4.67 o
   2   3   2     1283.26     1304.29     22.70 o
   3   3   2      238.85      230.31      4.44 o
   4   3   2       49.34       52.15      1.43 o
   5   3   2      426.49      414.10      7.72 o
   6   3   2      266.94      253.79      5.07 o
   7   3   2       15.42       18.88      1.05 o
   8   3   2      535.93      486.96      9.30 o
   9   3   2       22.50       24.62      1.37 o
  10   3   2      361.79      337.84      9.86 o
  11   3   2       64.30       59.29      2.66 o
  12   3   2       17.65       20.70      1.72 o
 -12   4   2      291.91      257.57      7.93 o
 -11   4   2      128.32      116.46      4.32 o
 -10   4   2        7.05       10.76      1.40 o
  -9   4   2      553.60      501.71     11.64 o
  -8   4   2      973.77      873.42     16.99 o
  -7   4   2       58.78       50.46      1.55 o
  -6   4   2     3086.52     2842.31     53.51 o
  -5   4   2     1544.03     1489.77     28.27 o
  -4   4   2      867.09      836.67     14.35 o
  -3   4   2     5059.76     4774.15     89.49 o
  -2   4   2     5574.57     5374.01     89.95 o
  -1   4   2      691.40      581.96     10.02 o
   0   4   2      610.31      572.41      9.83 o
   1   4   2      291.54      194.27      3.62 o
   2   4   2     1458.28     1404.67     26.68 o
   3   4   2        4.21        6.93      1.16 o
   4   4   2     1799.43     1616.98     28.29 o
   5   4   2     1565.26     1451.96     25.49 o
   6   4   2      173.17      178.77      7.55 o
   7   4   2       51.12       44.56      1.54 o
   8   4   2      669.93      616.28     11.54 o
   9   4   2        5.98        5.01      1.81 o
  10   4   2      497.53      456.42     14.26 o
  11   4   2      479.71      451.06      9.87 o
  12   4   2      238.97      206.27      7.87 o
 -12   5   2        4.28        7.02      1.39 o
 -11   5   2       23.15       23.69      1.81 o
 -10   5   2       77.09       69.47      2.42 o
  -9   5   2       20.37       16.39      1.18 o
  -8   5   2       40.38       34.51      1.34 o
  -7   5   2       65.76       62.96      1.79 o
  -6   5   2      181.96      173.14      3.79 o
  -5   5   2      576.16      568.98      9.94 o
  -4   5   2       19.21       24.79      0.89 o
  -3   5   2       78.67       77.71      1.85 o
  -2   5   2       95.87      117.41      2.33 o
  -1   5   2     1747.23     1846.57     31.12 o
   0   5   2      493.43      446.88      8.76 o
   1   5   2      259.13      262.13      4.72 o
   2   5   2       18.14       21.55      1.24 o
   3   5   2      135.04      127.85      2.93 o
   4   5   2      120.11      106.04      2.60 o
   5   5   2       15.49       16.20      1.08 o
   6   5   2        0.01        1.36      0.55 o
   7   5   2      187.88      159.43      3.57 o
   8   5   2      127.25      123.52      3.07 o
   9   5   2       11.31       10.58      1.11 o
  10   5   2      133.15      131.92      3.44 o
  11   5   2       22.55       27.99      2.27 o
 -11   6   2       44.64       43.79      3.55 o
 -10   6   2      180.36      177.21      9.12 o
  -9   6   2      761.90      679.58     15.53 o
  -8   6   2      158.62      145.02      4.25 o
  -7   6   2      689.99      605.88     13.27 o
  -6   6   2      222.15      236.93      4.48 o
  -5   6   2       98.29       98.15      4.64 o
  -4   6   2     1136.57     1107.23     21.13 o
  -3   6   2     1398.29     1314.56     24.96 o
  -2   6   2     1268.07     1184.63     20.12 o
  -1   6   2     4195.80     4110.01     68.81 o
   0   6   2     1236.13     1139.44     21.66 o
   1   6   2      515.62      497.22      9.74 o
   2   6   2      803.84      700.45     12.21 o
   3   6   2     2964.24     2859.76     48.34 o
   4   6   2     1005.79      957.73     18.55 o
   5   6   2     1599.98     1462.03     28.06 o
   6   6   2     1493.89     1380.49     26.61 o
   7   6   2       15.06       18.07      1.59 o
   8   6   2      133.00      133.79      3.25 o
   9   6   2       93.10       96.13      4.14 o
  10   6   2       24.52       25.29      2.02 o
  11   6   2      320.06      301.29     13.52 o
 -11   7   2      117.67      111.78      4.64 o
 -10   7   2       14.24       16.24      1.32 o
  -9   7   2       21.40       23.42      1.73 o
  -8   7   2        8.25       10.78      1.00 o
  -7   7   2      112.46      109.44      2.43 o
  -6   7   2     1371.22     1311.70     25.07 o
  -5   7   2      163.78      149.49      3.33 o
  -4   7   2      704.39      641.05     12.46 o
  -3   7   2        5.61        7.54      0.66 o
  -2   7   2      385.11      375.95      6.68 o
  -1   7   2      953.39      947.61     16.19 o
   0   7   2      478.81      487.68      9.56 o
   1   7   2      476.33      493.52      9.70 o
   2   7   2      152.88      159.92      3.06 o
   3   7   2      559.03      548.23      9.75 o
   4   7   2       78.82       74.49      1.87 o
   5   7   2      233.47      235.61      6.21 o
   6   7   2       95.05       95.15      3.23 o
   7   7   2      105.64       90.31      3.23 o
   8   7   2       95.06      100.02      3.55 o
   9   7   2      145.03      118.54      6.22 o
  10   7   2        8.81       11.60      1.67 o
  11   7   2       20.73       23.65      2.31 o
 -11   8   2      397.12      361.35     11.40 o
 -10   8   2      232.37      201.85     13.19 o
  -9   8   2      349.48      318.34     12.15 o
  -8   8   2      901.35      780.90     19.58 o
  -7   8   2      588.18      537.23     12.36 o
  -6   8   2       47.59       49.51      1.53 o
  -5   8   2      447.72      413.24      8.29 o
  -4   8   2      189.71      174.98      3.81 o
  -3   8   2      158.50      151.07      3.33 o
  -2   8   2      239.36      235.53      4.74 o
  -1   8   2      139.34      131.23      2.62 o
   0   8   2      857.69      802.22     15.47 o
   1   8   2       71.34       61.74      2.11 o
   2   8   2      222.58      191.00      4.96 o
   3   8   2     1092.07     1000.06     22.54 o
   4   8   2     1185.24     1011.26     19.87 o
   5   8   2      791.32      721.79     14.54 o
   6   8   2      321.91      273.07      7.18 o
   7   8   2     1682.81     1484.37     34.43 o
   8   8   2       27.84       27.59      2.50 o
   9   8   2      125.42      115.71      4.13 o
  10   8   2      273.44      229.56      7.54 o
 -10   9   2      235.89      245.97     10.41 o
  -9   9   2       17.59       19.90      1.83 o
  -8   9   2        4.24        8.17      1.48 o
  -7   9   2      131.82      107.33      8.91 o
  -6   9   2       24.99       28.78      1.45 o
  -5   9   2      268.75      225.54      6.90 o
  -4   9   2       68.48       77.07      3.62 o
  -3   9   2        1.73        4.68      0.62 o
  -2   9   2       32.01       35.37      1.02 o
  -1   9   2      137.46      114.49      2.78 o
   0   9   2      708.78      654.53     14.98 o
   1   9   2       57.36       60.17      2.15 o
   2   9   2      120.01      112.44      4.31 o
   3   9   2       12.64       10.93      1.06 o
   4   9   2      137.67      120.73      3.66 o
   5   9   2      491.35      449.50      9.51 o
   6   9   2        4.19        4.50      1.01 o
   7   9   2       35.42       38.42      1.90 o
   8   9   2       73.50       59.47      3.50 o
   9   9   2        7.15        6.30      1.60 o
  10   9   2        2.47        4.37      1.85 o
 -10  10   2       11.58       13.33      2.20 o
  -9  10   2      123.58      106.66      4.42 o
  -8  10   2      228.74      212.67     13.81 o
  -7  10   2      230.02      204.40      6.71 o
  -6  10   2      300.28      233.46      7.36 o
  -5  10   2     1003.84      947.95     21.38 o
  -4  10   2      889.00      762.01     18.11 o
  -3  10   2      626.05      552.22     16.03 o
  -2  10   2      253.12      250.23      7.90 o
  -1  10   2     2606.05     2459.83     54.00 o
   0  10   2      315.44      281.57      7.01 o
   1  10   2      950.49      866.92     19.70 o
   2  10   2      782.37      704.08     16.25 o
   3  10   2      631.04      578.94     13.62 o
   4  10   2       44.57       40.62      2.27 o
   5  10   2       57.64       52.35      2.31 o
   6  10   2      374.13      327.38      7.39 o
   7  10   2      119.50      125.23      3.63 o
   8  10   2      191.81      161.67      4.45 o
   9  10   2      235.79      230.12      6.48 o
  -9  11   2        0.06        0.62      1.28 o
  -8  11   2       53.95       49.63      2.76 o
  -7  11   2       56.07       60.95      5.49 o
  -6  11   2      244.58      199.94      7.34 o
  -5  11   2       50.19       37.59      2.37 o
  -4  11   2       53.64       45.39      2.60 o
  -3  11   2        9.02       17.71      1.73 o
  -2  11   2       58.14       50.52      2.69 o
  -1  11   2      350.65      290.03      9.16 o
   0  11   2      204.94      187.01      6.42 o
   1  11   2      477.06      440.45     10.58 o
   2  11   2      318.00      288.70      7.36 o
   3  11   2      285.11      249.96      7.38 o
   4  11   2        2.89        0.84      0.99 o
   5  11   2        0.76       -0.01      0.87 o
   6  11   2       63.07       63.56      2.73 o
   7  11   2       24.27       22.39      1.83 o
   8  11   2        7.79       10.78      1.52 o
   9  11   2        0.85       -0.51      1.02 o
  -8  12   2      232.81      221.44     11.95 o
  -7  12   2      374.85      330.19     15.88 o
  -6  12   2      221.57      202.05     10.76 o
  -5  12   2      320.10      288.38     13.84 o
  -4  12   2     1289.65     1169.59     34.81 o
  -3  12   2       26.83       38.57      2.53 o
  -2  12   2      507.23      449.94     13.57 o
  -1  12   2       63.48       59.12      5.29 o
   0  12   2     1453.24     1326.71     36.94 o
   1  12   2      212.49      200.61      6.95 o
   2  12   2      417.53      378.57     12.47 o
   3  12   2      305.95      285.59      9.38 o
   4  12   2      181.36      155.68      4.70 o
   5  12   2       25.05       25.69      1.90 o
   6  12   2      203.76      185.44      5.55 o
   7  12   2      385.04      355.58      9.39 o
   8  12   2      225.84      230.01      6.97 o
  -7  13   2       23.98       22.43      3.97 o
  -6  13   2        0.04        1.78      2.37 o
  -5  13   2        4.64        6.90      2.68 o
  -4  13   2       44.99       46.06      2.91 o
  -3  13   2        1.64        2.21      1.33 o
  -2  13   2      243.45      211.46      7.39 o
  -1  13   2        6.28        7.12      1.51 o
   0  13   2       31.23       30.52      2.39 o
   1  13   2      106.90       96.48      4.27 o
   2  13   2       85.68       80.32      4.05 o
   3  13   2       26.17       23.36      2.32 o
   4  13   2      123.18      104.24      4.70 o
   5  13   2       17.43       12.40      1.98 o
   6  13   2        9.18       13.60      2.15 o
   7  13   2        6.50        6.26      1.88 o
  -6  14   2      160.17      146.25      9.21 o
  -5  14   2       43.85       36.86      4.40 o
  -4  14   2      158.12      161.83      9.34 o
  -3  14   2       47.50       40.97      2.80 o
  -2  14   2        3.71        7.28      1.74 o
  -1  14   2      341.23      312.21     10.24 o
   0  14   2      199.92      185.63      9.05 o
   1  14   2      189.62      186.67      6.89 o
   2  14   2      465.62      443.55     13.87 o
   3  14   2      233.28      200.66      7.38 o
   4  14   2       95.81       88.95      4.40 o
   5  14   2      101.60       80.86      5.77 o
   6  14   2      395.21      392.32     12.95 o
  -5  15   2       13.67       11.11      3.41 o
  -4  15   2      199.95      186.30     10.68 o
  -3  15   2       13.56       11.79      3.14 o
  -2  15   2       23.99       26.38      2.55 o
  -1  15   2       26.18       22.37      2.36 o
   0  15   2        0.73        0.78      1.41 o
   1  15   2        0.00        1.56      1.46 o
   2  15   2        1.98        4.07      1.63 o
   3  15   2        0.05        1.79      1.56 o
   4  15   2       23.26       30.34      2.85 o
   5  15   2       22.82       14.99      2.32 o
  -3  16   2      387.16      351.29     17.18 o
  -2  16   2       47.84       41.97      4.85 o
  -1  16   2      533.14      480.86     15.18 o
   0  16   2      275.45      251.03      9.01 o
   1  16   2      281.97      279.94      9.85 o
   2  16   2       85.23       77.11      4.88 o
   3  16   2      341.86      314.19     10.87 o
 -12   1   3      243.35      216.21      6.90 o
 -11   1   3      423.42      373.37     10.91 o
 -10   1   3      223.47      207.48      6.46 o
  -9   1   3      790.05      683.38     18.82 o
  -8   1   3      252.08      250.36      6.15 o
  -7   1   3      402.76      360.66     10.42 o
  -6   1   3     1161.09     1059.14     20.27 o
  -5   1   3     3404.90     3277.84     61.62 o
  -4   1   3      329.17      265.50      4.75 o
  -3   1   3      195.28      160.30      5.80 o
  -2   1   3      266.22      258.10      5.29 o
  -1   1   3      229.79      229.22      3.35 o
   0   1   3       60.74       90.06      2.52 o
   1   1   3     3111.19     2810.81     48.56 o
   2   1   3     4092.23     3754.49     64.75 o
   3   1   3     1903.29     1739.06     30.32 o
   4   1   3      507.37      449.00      9.08 o
   5   1   3      971.79      903.99     17.67 o
   6   1   3      180.45      155.03      3.78 o
   7   1   3      124.03      115.31      3.12 o
   8   1   3      824.76      770.95     15.54 o
   9   1   3      913.23      812.57     16.47 o
  10   1   3      321.26      284.66     10.27 o
  11   1   3      167.13      158.25      5.28 o
 -12   2   3       21.03       19.26      1.74 o
 -11   2   3        1.50        3.99      1.16 o
 -10   2   3       14.87       11.25      1.30 o
  -9   2   3       41.89       32.90      1.84 o
  -8   2   3       44.59       34.78      1.55 o
  -7   2   3       16.22       19.50      1.22 o
  -6   2   3      277.59      241.48      5.03 o
  -5   2   3       76.28      104.63      3.34 o
  -4   2   3        9.21       11.96      0.79 o
  -3   2   3        2.67        5.36      0.61 o
  -2   2   3      481.60      502.69      9.85 o
  -1   2   3       37.17       37.13      0.75 o
   0   2   3      275.34      245.70      4.10 o
   1   2   3        1.81        0.79      0.43 o
   2   2   3       70.75       61.52      1.60 o
   3   2   3      162.94      159.11      3.32 o
   4   2   3      163.99      155.53      3.32 o
   5   2   3      134.70      139.70      3.12 o
   6   2   3        4.74        7.67      0.82 o
   7   2   3       26.08       30.28      1.39 o
   8   2   3       35.67       30.12      1.48 o
   9   2   3      222.15      203.06      5.13 o
  10   2   3      111.60       94.21      3.29 o
  11   2   3       29.48       24.80      1.92 o
 -12   3   3      121.16      112.46      4.19 o
 -11   3   3       74.10       74.10      3.12 o
 -10   3   3       24.99       16.44      2.04 o
  -9   3   3        4.28       19.76      1.30 o
  -8   3   3     1007.71      936.82     20.92 o
  -7   3   3        5.38        8.35      0.85 o
  -6   3   3     1086.29     1106.80     21.16 o
  -5   3   3     1910.81     1887.83     35.69 o
  -4   3   3     1649.76     1620.95     30.67 o
  -3   3   3      888.66      857.59     19.02 o
  -2   3   3     2154.90     2138.61     36.90 o
  -1   3   3     4961.98     4722.77     71.98 o
   0   3   3     1683.10     1777.33     29.98 o
   1   3   3     3111.38     2863.74     53.92 o
   2   3   3     4633.06     4519.98     77.68 o
   3   3   3     1124.29     1097.70     19.37 o
   4   3   3       99.94       86.22      2.15 o
   5   3   3      280.46      247.38      5.01 o
   6   3   3       89.47       93.34      2.43 o
   7   3   3       26.58       23.18      1.42 o
   8   3   3       24.30       26.64      1.79 o
   9   3   3      532.07      477.32      9.38 o
  10   3   3      104.94       89.96      3.03 o
  11   3   3      139.20      129.61      6.32 o
 -11   4   3       15.51       10.96      1.42 o
 -10   4   3       20.61       18.55      1.55 o
  -9   4   3      124.15      121.67      3.51 o
  -8   4   3      504.55      462.27     10.77 o
  -7   4   3      999.45      934.73     20.83 o
  -6   4   3        8.26        9.10      0.83 o
  -5   4   3       10.59       12.40      0.68 o
  -4   4   3      642.30      604.90     11.73 o
  -3   4   3      384.98      377.56      6.66 o
  -2   4   3     1374.85     1302.30     20.20 o
  -1   4   3       85.87       68.72      1.56 o
   0   4   3       89.72       93.57      1.98 o
   1   4   3       18.02       20.17      1.03 o
   2   4   3       13.63       12.38      0.78 o
   3   4   3      126.07      133.78      2.93 o
   4   4   3      521.81      508.07      9.42 o
   5   4   3        7.13        9.44      0.82 o
   6   4   3       65.07       60.79      2.34 o
   7   4   3      142.26      144.78      3.85 o
   8   4   3      111.62      110.28      2.96 o
   9   4   3      104.85       91.81      2.74 o
  10   4   3        0.32       -0.14      0.90 o
  11   4   3        0.42       -0.28      0.96 o
 -11   5   3       82.14       71.30      3.02 o
 -10   5   3      130.03      117.51      4.52 o
  -9   5   3      296.57      274.48      6.85 o
  -8   5   3      313.41      276.97      6.83 o
  -7   5   3     1572.47     1487.83     32.76 o
  -6   5   3      481.83      455.18     10.53 o
  -5   5   3      585.36      551.84     12.54 o
  -4   5   3      420.04      390.64      7.78 o
  -3   5   3        5.76       11.20      0.63 o
  -2   5   3     2334.18     2245.36     41.83 o
  -1   5   3      160.59      126.98      2.59 o
   0   5   3      866.25      871.35     14.95 o
   1   5   3     1223.85     1115.11     19.03 o
   2   5   3      709.09      629.10     11.09 o
   3   5   3       36.24       33.01      1.25 o
   4   5   3     1224.90     1111.17     21.50 o
   5   5   3      605.00      536.09      9.99 o
   6   5   3      258.63      245.82      5.12 o
   7   5   3      124.82      122.03      3.65 o
   8   5   3     1386.46     1262.59     22.76 o
   9   5   3       11.92       11.92      1.45 o
  10   5   3      414.23      378.94      7.89 o
  11   5   3      275.99      250.53      9.63 o
 -11   6   3       49.48       61.47      2.79 o
 -10   6   3        0.61        0.44      1.07 o
  -9   6   3       83.23      111.00      3.36 o
  -8   6   3        0.51        5.97      0.92 o
  -7   6   3      930.71      833.54     18.73 o
  -6   6   3       82.28       94.95      2.81 o
  -5   6   3      546.50      523.34     11.97 o
  -4   6   3        3.61       12.79      0.73 o
  -3   6   3      127.36      120.74      2.75 o
  -2   6   3        0.24        1.62      0.42 o
  -1   6   3      127.47      137.58      2.78 o
   0   6   3       27.55       36.10      1.21 o
   1   6   3        0.58        6.22      0.52 o
   2   6   3     1382.89     1362.22     23.37 o
   3   6   3       11.38       17.42      0.87 o
   4   6   3      784.36      752.30     14.85 o
   5   6   3      251.61      220.68      5.00 o
   6   6   3       10.62       13.58      1.09 o
   7   6   3      101.03       97.29      2.65 o
   8   6   3        4.52        8.00      1.30 o
   9   6   3        0.02        0.60      1.06 o
  10   6   3       46.46       43.85      2.94 o
  11   6   3        2.02        2.03      1.44 o
 -11   7   3       48.35       31.34      2.07 o
 -10   7   3      236.27      224.10      5.91 o
  -9   7   3      161.42      148.80      4.19 o
  -8   7   3      794.07      712.82     16.24 o
  -7   7   3     1138.24     1030.25     23.00 o
  -6   7   3      210.34      201.24      7.90 o
  -5   7   3      254.43      245.87      7.68 o
  -4   7   3      597.55      554.38     10.91 o
  -3   7   3      131.90      135.78      3.08 o
  -2   7   3        4.47        3.21      0.59 o
  -1   7   3     2732.33     2718.17     45.74 o
   0   7   3      439.68      390.07      8.26 o
   1   7   3      526.56      478.90      9.55 o
   2   7   3      645.68      563.59      9.93 o
   3   7   3      566.91      521.61      9.41 o
   4   7   3      714.95      724.45     14.56 o
   5   7   3      716.45      653.37     15.38 o
   6   7   3      300.99      277.68      7.37 o
   7   7   3     1484.88     1344.86     30.61 o
   8   7   3        2.40        3.60      1.96 o
   9   7   3      282.01      251.77      8.51 o
  10   7   3      131.50      114.93      6.10 o
 -10   8   3      190.32      202.17      6.94 o
  -9   8   3      229.97      227.31      8.08 o
  -8   8   3        0.06        2.15      0.87 o
  -7   8   3      186.21      190.76      4.97 o
  -6   8   3      551.87      532.60     14.31 o
  -5   8   3       73.50       69.02      2.24 o
  -4   8   3      280.47      258.72      6.97 o
  -3   8   3       98.04      101.60      2.47 o
  -2   8   3       10.69       12.37      0.69 o
  -1   8   3       43.52       46.34      1.29 o
   0   8   3      145.76      143.48      3.27 o
   1   8   3      455.27      429.75     10.20 o
   2   8   3      199.69      180.70      4.85 o
   3   8   3      179.97      167.27      4.65 o
   4   8   3       39.78       32.61      1.55 o
   5   8   3       22.44       21.06      1.36 o
   6   8   3        2.94        3.29      1.09 o
   7   8   3       42.19       46.37      2.44 o
   8   8   3       78.77       74.25      3.17 o
   9   8   3        9.58        9.13      1.62 o
  10   8   3       28.58       26.75      2.31 o
 -10   9   3       12.21       10.11      1.75 o
  -9   9   3      309.80      350.38     14.99 o
  -8   9   3      144.25      133.51      4.89 o
  -7   9   3      394.71      344.20     24.10 o
  -6   9   3      297.99      338.96     13.23 o
  -5   9   3      220.09      221.63      8.94 o
  -4   9   3      589.93      532.80     12.23 o
  -3   9   3      666.49      652.62     12.82 o
  -2   9   3      297.41      293.77      6.24 o
  -1   9   3      629.12      579.34     11.59 o
   0   9   3      566.23      574.19     13.34 o
   1   9   3     1127.96     1017.60     22.98 o
   2   9   3       79.63       69.89      2.53 o
   3   9   3      620.31      591.95     13.93 o
   4   9   3      629.97      563.32     13.38 o
   5   9   3      171.51      163.44      4.20 o
   6   9   3      207.54      191.97      4.87 o
   7   9   3      271.50      249.19      6.06 o
   8   9   3      241.06      238.03      6.93 o
   9   9   3       82.40       79.34      3.49 o
  -9  10   3       29.52       30.75      2.30 o
  -8  10   3        9.88       15.41      2.75 o
  -7  10   3       29.33       26.56      2.44 o
  -6  10   3       81.09       68.04      6.90 o
  -5  10   3      197.33      162.28      5.36 o
  -4  10   3      120.71      115.54      6.72 o
  -3  10   3       62.26       50.45      2.54 o
  -2  10   3      121.28      120.85      3.06 o
  -1  10   3        2.36        3.77      0.78 o
   0  10   3      640.43      566.56     13.27 o
   1  10   3        8.22        9.54      1.09 o
   2  10   3      512.76      494.86     11.85 o
   3  10   3       64.92       65.04      2.65 o
   4  10   3        5.39        6.62      1.14 o
   5  10   3       20.49       13.49      1.42 o
   6  10   3       20.09       19.76      1.51 o
   7  10   3       74.82       64.82      2.75 o
   8  10   3       97.74       90.10      3.16 o
   9  10   3       36.63       28.71      2.00 o
  -9  11   3       36.51       31.69      2.41 o
  -8  11   3      127.69      116.88      4.64 o
  -7  11   3       55.17       57.65      4.98 o
  -6  11   3      211.04      181.10      9.73 o
  -5  11   3      306.06      278.67     13.35 o
  -4  11   3      269.11      282.60     13.29 o
  -3  11   3     1438.28     1358.79     53.83 o
  -2  11   3      207.17      193.11      6.55 o
  -1  11   3        9.87       17.77      2.28 o
   0  11   3     2150.19     1981.30     43.91 o
   1  11   3        8.31       12.07      1.24 o
   2  11   3      104.18       90.93      3.15 o
   3  11   3      923.23      836.05     19.38 o
   4  11   3       75.18       64.78      4.34 o
   5  11   3        8.18        6.38      1.24 o
   6  11   3      324.29      301.90      8.16 o
   7  11   3       26.00       25.39      2.53 o
   8  11   3      261.57      244.19      6.68 o
  -8  12   3        7.60        8.43      3.08 o
  -7  12   3      124.30      131.45      8.16 o
  -6  12   3       14.39       59.03      5.21 o
  -5  12   3      137.11      120.67      7.44 o
  -4  12   3       20.70       19.41      3.13 o
  -3  12   3       59.08       77.47      5.63 o
  -2  12   3      145.89      160.29      8.55 o
  -1  12   3       79.08       76.64      3.60 o
   0  12   3        7.74        7.88      1.50 o
   1  12   3      288.80      279.26      9.11 o
   2  12   3      634.02      554.23     16.52 o
   3  12   3       65.95       52.79      2.43 o
   4  12   3        1.39        3.25      1.17 o
   5  12   3      245.67      215.65      6.46 o
   6  12   3        1.90        2.11      1.18 o
   7  12   3        2.77        2.23      1.31 o
  -7  13   3       12.66        9.69      3.18 o
  -6  13   3      118.96      119.79      7.92 o
  -5  13   3       93.52       80.10      6.20 o
  -4  13   3      572.32      534.48     23.48 o
  -3  13   3      343.25      341.84     15.99 o
  -2  13   3      263.04      235.31     11.67 o
  -1  13   3      397.00      363.85     11.47 o
   0  13   3      206.82      187.50      6.73 o
   1  13   3      260.73      244.74     11.17 o
   2  13   3      263.33      229.81      7.98 o
   3  13   3      363.91      335.43     10.96 o
   4  13   3      259.38      229.24      8.16 o
   5  13   3      124.58      119.54      5.58 o
   6  13   3       94.66       84.86      5.39 o
  -6  14   3       12.46       17.05      3.80 o
  -5  14   3       10.91       14.18      3.29 o
  -4  14   3        0.01       -1.73      2.36 o
  -3  14   3        0.01        2.66      2.23 o
  -2  14   3       88.70       85.38      6.05 o
  -1  14   3        2.36        3.04      2.13 o
   0  14   3       27.85       25.04      2.39 o
   1  14   3       28.34       27.42      2.45 o
   2  14   3       20.99       16.80      3.21 o
   3  14   3        3.72        6.86      1.74 o
   4  14   3        6.97        8.58      1.96 o
   5  14   3       23.74       28.53      2.96 o
  -4  15   3      143.08      131.71      8.62 o
  -3  15   3      230.11      212.70     11.56 o
  -2  15   3       52.84       49.68      4.92 o
  -1  15   3      110.25       92.31      6.46 o
   0  15   3       57.93       56.05      5.08 o
   1  15   3       94.66       90.37      4.42 o
   2  15   3       19.65       19.06      2.27 o
   3  15   3       82.77       78.36      4.27 o
   4  15   3      342.98      334.68     11.36 o
  -1  16   3        0.31        0.15      2.18 o
   0  16   3       25.07       23.89      3.83 o
   1  16   3        0.10       -0.71      2.28 o
 -11   0   4      127.74      147.79      7.31 o
 -10   0   4      591.02      517.20     20.82 o
  -9   0   4      177.15      149.60      7.11 o
  -8   0   4      992.85      953.52     36.80 o
  -7   0   4      519.83      473.87     19.03 o
  -6   0   4      406.35      385.88     15.76 o
  -5   0   4       30.24       29.57      2.47 o
  -4   0   4     4183.60     3948.54    110.06 o
  -3   0   4       76.18       89.94      3.13 o
  -2   0   4      526.04      536.05     13.44 o
  -1   0   4     3349.41     3242.56     61.03 o
   0   0   4     1103.53     1088.46     25.21 o
   1   0   4      491.90      543.04     13.03 o
   2   0   4     5294.52     5252.27    118.35 o
   3   0   4      113.23      103.17      3.28 o
   4   0   4       40.22       38.14      3.06 o
   5   0   4     1194.41     1181.28     32.53 o
   6   0   4       42.34       36.17      2.39 o
   7   0   4      518.28      538.51     16.29 o
   8   0   4      313.05      292.00      9.55 o
   9   0   4      165.99      164.38      6.34 o
  10   0   4      412.47      354.31     11.62 o
  11   0   4       33.88       38.65      8.50 o
 -11   1   4       14.84       18.80      1.92 o
 -10   1   4        8.58        7.49      1.29 o
  -9   1   4        8.80        6.58      1.16 o
  -8   1   4      179.80      160.81      5.31 o
  -7   1   4      110.51      101.37      8.13 o
  -6   1   4      261.68      270.67      8.13 o
  -5   1   4      102.63       82.66      2.45 o
  -4   1   4      458.96      479.41     12.18 o
  -3   1   4       16.56       15.12      1.41 o
  -2   1   4      237.97      233.35      4.44 o
  -1   1   4       17.18       17.92      0.92 o
   0   1   4     1527.57     1534.16     24.31 o
   1   1   4     2515.30     2472.94     39.76 o
   2   1   4     1049.38     1034.37     18.33 o
   3   1   4      267.44      247.22      4.96 o
   4   1   4       25.17       29.81      1.25 o
   5   1   4      161.89      161.17      3.64 o
   6   1   4      519.86      474.77      9.11 o
   7   1   4       16.89       21.98      1.79 o
   8   1   4        3.17        1.80      0.94 o
   9   1   4       22.40       21.88      1.51 o
  10   1   4        5.31        3.50      1.09 o
  11   1   4       54.54       50.41      2.57 o
 -11   2   4       85.28       76.62      3.25 o
 -10   2   4      129.16      123.87      4.44 o
  -9   2   4     1026.79      942.81     30.30 o
  -8   2   4      408.53      407.93     11.75 o
  -7   2   4      195.20      187.08      5.96 o
  -6   2   4      360.42      323.02      9.50 o
  -5   2   4      736.00      765.85     17.19 o
  -4   2   4       96.10       86.99      2.79 o
  -3   2   4      262.14      241.55      5.89 o
  -2   2   4      667.32      648.86     12.71 o
  -1   2   4     1886.22     1803.88     26.28 o
   0   2   4       66.79       38.74      0.99 o
   1   2   4      970.55      891.34     15.84 o
   2   2   4      673.41      628.58     11.44 o
   3   2   4      325.81      296.52      5.82 o
   4   2   4      139.54      122.95      2.90 o
   5   2   4      255.73      227.74      4.80 o
   6   2   4      855.21      810.57     14.86 o
   7   2   4      113.82       93.17      2.64 o
   8   2   4      407.25      387.10      7.86 o
   9   2   4      394.45      354.77      7.46 o
  10   2   4      178.20      168.09      5.78 o
  11   2   4       54.33       44.67      2.22 o
 -11   3   4       14.46       15.26      1.68 o
 -10   3   4       27.90       29.66      2.82 o
  -9   3   4      108.67       95.43      6.39 o
  -8   3   4      361.40      351.00     10.27 o
  -7   3   4      167.88      168.67      5.47 o
  -6   3   4        2.81        4.98      0.80 o
  -5   3   4      116.51      122.74      3.40 o
  -4   3   4      134.55      125.68      3.43 o
  -3   3   4       11.13       10.94      0.89 o
  -2   3   4      497.72      479.87      8.73 o
  -1   3   4       10.14        9.61      0.52 o
   0   3   4       10.09       14.40      0.71 o
   1   3   4       33.11       34.83      1.27 o
   2   3   4      591.38      566.63     10.37 o
   3   3   4       12.82        9.15      0.79 o
   4   3   4       68.26       63.62      1.87 o
   5   3   4      119.98      117.12      2.89 o
   6   3   4       14.19       14.39      1.10 o
   7   3   4        5.23        5.42      0.94 o
   8   3   4       39.23       38.24      1.80 o
   9   3   4      239.31      234.71      5.39 o
  10   3   4       13.74       16.35      1.49 o
  11   3   4       77.47       74.47      3.26 o
 -11   4   4      210.34      193.04      6.33 o
 -10   4   4      159.90      144.57      7.08 o
  -9   4   4        2.68        3.80      1.11 o
  -8   4   4      410.79      382.90     11.09 o
  -7   4   4      929.27      905.96     26.96 o
  -6   4   4       25.57       25.05      1.74 o
  -5   4   4      794.36      731.59     16.53 o
  -4   4   4      247.56      244.21      6.04 o
  -3   4   4       12.66       14.25      0.91 o
  -2   4   4     1519.78     1445.94     25.20 o
  -1   4   4     2050.27     1917.26     29.61 o
   0   4   4     2065.94     1928.37     32.65 o
   1   4   4     1844.07     1732.53     26.92 o
   2   4   4      579.37      491.67      9.93 o
   3   4   4      883.42      833.27     15.03 o
   4   4   4        3.09       14.23      1.14 o
   5   4   4      331.67      294.63      5.98 o
   6   4   4      448.99      410.74      8.06 o
   7   4   4      160.67      144.65      3.59 o
   8   4   4      183.00      175.79      4.24 o
   9   4   4      208.08      188.77      4.61 o
  10   4   4        1.66        0.57      0.97 o
 -11   5   4        9.49       11.11      1.50 o
 -10   5   4       25.57       24.80      1.91 o
  -9   5   4       44.10       43.86      3.10 o
  -8   5   4        2.07        1.86      0.99 o
  -7   5   4       51.57       50.42      1.98 o
  -6   5   4       66.39       65.42      2.29 o
  -5   5   4        3.78        3.97      0.79 o
  -4   5   4      217.66      224.99      5.66 o
  -3   5   4      137.27      128.86      3.11 o
  -2   5   4       94.18       84.74      2.05 o
  -1   5   4      928.36      946.94     16.34 o
   0   5   4       38.36       51.87      1.42 o
   1   5   4       98.89       87.57      2.05 o
   2   5   4      543.56      562.33     10.08 o
   3   5   4       63.86       51.93      1.75 o
   4   5   4       14.55       13.36      1.00 o
   5   5   4       37.22       32.94      1.42 o
   6   5   4        4.89        6.78      0.94 o
   7   5   4       31.81       33.06      2.43 o
   8   5   4      129.22      116.53      3.40 o
   9   5   4        2.85        2.75      0.99 o
  10   5   4       23.71       24.43      2.07 o
 -10   6   4       34.08       30.66      3.00 o
  -9   6   4      106.26      116.58      4.59 o
  -8   6   4      597.47      565.04     15.85 o
  -7   6   4      302.12      296.41      7.33 o
  -6   6   4     1085.11     1022.42     22.86 o
  -5   6   4      235.73      229.92      6.11 o
  -4   6   4      117.76      118.61      3.39 o
  -3   6   4      548.78      558.48     11.13 o
  -2   6   4      364.17      347.20      7.22 o
  -1   6   4      642.89      593.38     10.49 o
   0   6   4     1988.52     1898.84     36.46 o
   1   6   4      984.71      908.24     15.74 o
   2   6   4      233.66      204.66      3.73 o
   3   6   4      100.63       89.20      2.24 o
   4   6   4      445.73      430.92      9.00 o
   5   6   4       91.98       94.37      2.74 o
   6   6   4      276.51      256.96      5.94 o
   7   6   4      815.39      752.00     16.02 o
   8   6   4       59.92       51.44      2.67 o
   9   6   4      174.93      168.08      4.95 o
  10   6   4       57.27       53.38      2.75 o
 -10   7   4       41.50       37.77      2.21 o
  -9   7   4        3.65        4.32      1.81 o
  -8   7   4       33.62       36.93      2.04 o
  -7   7   4       48.35       48.86      2.04 o
  -6   7   4      454.47      466.59     10.96 o
  -5   7   4      310.81      314.98      8.04 o
  -4   7   4       34.95       35.69      1.60 o
  -3   7   4       73.23       68.63      2.03 o
  -2   7   4      156.18      162.50      3.77 o
  -1   7   4       10.29       10.30      0.78 o
   0   7   4       27.78       25.62      1.98 o
   1   7   4       21.97       25.17      1.02 o
   2   7   4       37.51       35.17      1.47 o
   3   7   4       91.52       94.92      2.71 o
   4   7   4       77.17       69.58      2.30 o
   5   7   4       57.45       56.28      3.35 o
   6   7   4       17.72       19.97      1.69 o
   7   7   4      163.68      153.80      5.10 o
   8   7   4        5.42        9.48      1.59 o
   9   7   4       78.76       79.88      3.53 o
 -10   8   4      173.66      160.78      7.63 o
  -9   8   4      232.60      223.73      6.98 o
  -8   8   4      283.39      258.14      6.62 o
  -7   8   4      759.04      714.50     16.36 o
  -6   8   4      455.05      436.90     10.36 o
  -5   8   4      286.22      276.09      7.37 o
  -4   8   4      307.86      316.64      7.71 o
  -3   8   4      114.11      122.60      3.49 o
  -2   8   4       81.38       88.01      2.41 o
  -1   8   4      197.72      186.72      5.02 o
   0   8   4       29.63       32.97      1.61 o
   1   8   4      261.66      253.49      6.49 o
   2   8   4      136.14      118.54      3.61 o
   3   8   4       11.81       12.04      1.23 o
   4   8   4      242.55      228.10      5.39 o
   5   8   4      360.39      331.77      7.45 o
   6   8   4      377.02      334.17      8.84 o
   7   8   4      108.39      101.95      4.01 o
   8   8   4      842.52      757.73     26.56 o
   9   8   4       80.51       79.55      3.58 o
  -9   9   4        1.36        0.63      1.51 o
  -8   9   4        0.58        6.02      1.93 o
  -7   9   4       35.82       38.94      1.84 o
  -6   9   4       54.76       52.12      2.07 o
  -5   9   4        7.50       10.33      1.08 o
  -4   9   4       37.17       39.09      1.69 o
  -3   9   4        2.96        5.70      0.88 o
  -2   9   4        2.96        3.47      0.97 o
  -1   9   4       29.98       25.64      1.61 o
   0   9   4       52.34       50.73      2.07 o
   1   9   4       77.99       79.02      3.06 o
   2   9   4       37.49       36.51      1.94 o
   3   9   4        2.21        4.53      1.03 o
   4   9   4        0.95        1.55      0.97 o
   5   9   4        4.41        2.36      0.94 o
   6   9   4        2.34        2.61      0.99 o
   7   9   4        1.91        2.20      1.04 o
   8   9   4       31.58       25.10      2.19 o
   9   9   4       20.38       16.22      2.22 o
  -8  10   4       24.42       23.48      3.40 o
  -7  10   4      133.93      124.75      4.66 o
  -6  10   4      141.77      134.15      4.81 o
  -5  10   4       33.00       28.42      3.48 o
  -4  10   4      587.53      591.08     20.29 o
  -3  10   4      801.50      740.27     21.01 o
  -2  10   4      542.53      500.57     11.93 o
  -1  10   4       38.92       38.01      2.00 o
   0  10   4     1428.08     1330.22     29.89 o
   1  10   4      335.77      310.41      7.90 o
   2  10   4      172.29      162.37      5.49 o
   3  10   4      648.26      584.90     13.99 o
   4  10   4      450.83      442.17     10.99 o
   5  10   4      123.58      109.21      3.81 o
   6  10   4        5.28        5.25      1.20 o
   7  10   4      129.83      116.97      7.71 o
   8  10   4       32.82       28.35      1.95 o
  -8  11   4       21.56       24.70      3.97 o
  -7  11   4       60.02       59.04      5.24 o
  -6  11   4       13.46       10.01      2.72 o
  -5  11   4       42.93       34.13      3.94 o
  -4  11   4        0.08        0.62      2.01 o
  -3  11   4       17.08       16.99      2.78 o
  -2  11   4      117.71      113.72      4.55 o
  -1  11   4        3.71        4.90      1.10 o
   0  11   4       10.33        7.42      1.24 o
   1  11   4        8.09       11.24      1.32 o
   2  11   4      118.14      117.32      3.86 o
   3  11   4      177.99      165.10      7.26 o
   4  11   4       84.97       78.34      5.44 o
   5  11   4        1.49        0.47      1.08 o
   6  11   4       27.65       28.18      2.17 o
   7  11   4        0.00       -0.38      1.14 o
  -7  12   4       19.85       20.78      3.72 o
  -6  12   4       88.35       84.54      6.34 o
  -5  12   4      141.96      146.26      8.54 o
  -4  12   4      151.20      155.66      8.72 o
  -3  12   4      834.77      752.51     31.35 o
  -2  12   4       66.38       69.60      5.25 o
  -1  12   4      424.42      412.71     18.35 o
   0  12   4        1.43       12.37      2.52 o
   1  12   4      362.37      316.19     10.10 o
   2  12   4      293.83      282.64      7.56 o
   3  12   4      188.57      183.76      5.49 o
   4  12   4      442.08      410.85     10.52 o
   5  12   4      228.43      215.26      6.35 o
   6  12   4       12.59       11.07      1.63 o
  -6  13   4        7.91        7.29      2.88 o
  -5  13   4        6.08       10.75      3.20 o
  -4  13   4        2.14       -0.51      2.27 o
  -3  13   4      102.56       95.26      6.68 o
  -2  13   4      107.13       94.86      6.30 o
  -1  13   4        1.98        2.60      2.22 o
   0  13   4        4.99        5.03      2.34 o
   1  13   4       11.83        8.68      2.57 o
   2  13   4      104.82       98.50      4.48 o
   3  13   4        0.01        2.88      1.53 o
   4  13   4       38.64       30.24      2.67 o
   5  13   4       66.03       56.81      2.90 o
  -4  14   4      160.01      160.70      9.61 o
  -3  14   4      227.37      234.88     12.23 o
  -2  14   4      133.46      113.94      7.30 o
  -1  14   4        7.69        8.35      2.65 o
   0  14   4       72.01       66.11      5.30 o
   1  14   4       21.45       20.89      3.39 o
   2  14   4        7.00        5.21      2.53 o
   3  14   4      246.07      233.26      8.42 o
   4  14   4      181.62      177.01      7.06 o
  -2  15   4        2.98        2.08      2.42 o
  -1  15   4       33.53       35.18      4.22 o
   0  15   4        8.44       11.04      3.10 o
   1  15   4        1.53        1.94      2.39 o
 -10   1   5      323.09      299.32      9.21 o
  -9   1   5      209.54      201.73      6.63 o
  -8   1   5      719.82      659.72     18.57 o
  -7   1   5      170.35      164.30      5.59 o
  -6   1   5       48.16       46.01      3.61 o
  -5   1   5      152.95      138.72      4.89 o
  -4   1   5     1232.31     1170.72     31.93 o
  -3   1   5      520.57      459.26     13.32 o
  -2   1   5      859.22      807.52     14.12 o
  -1   1   5     1173.70     1153.59     18.12 o
   0   1   5      165.71      154.85      2.83 o
   1   1   5      115.64      119.66      2.59 o
   2   1   5       76.24       72.91      1.91 o
   3   1   5      288.24      275.13      5.20 o
   4   1   5      339.24      315.61      5.93 o
   5   1   5      246.56      242.83      5.19 o
   6   1   5      638.69      602.40     11.48 o
   7   1   5      216.57      196.24      4.59 o
   8   1   5       55.37       47.31      3.29 o
   9   1   5       56.27       53.26      2.70 o
  10   1   5      188.82      159.87      4.67 o
 -10   2   5        0.20        2.56      1.27 o
  -9   2   5        1.31        3.29      1.43 o
  -8   2   5      181.62      164.16     11.40 o
  -7   2   5       23.50       17.83      1.97 o
  -6   2   5       46.83       43.19      2.36 o
  -5   2   5        2.35        2.41      1.05 o
  -4   2   5        1.04        6.20      1.20 o
  -3   2   5       11.61       15.11      2.82 o
  -2   2   5       39.93       52.22      1.99 o
  -1   2   5        6.72       11.53      0.76 o
   0   2   5      109.87       93.36      1.88 o
   1   2   5       46.80       45.14      1.47 o
   2   2   5       38.31       38.84      1.33 o
   3   2   5       78.70       71.92      2.09 o
   4   2   5        7.05       13.24      1.49 o
   5   2   5       49.39       53.46      1.88 o
   6   2   5        0.32        0.05      0.77 o
   7   2   5       11.79       11.92      1.20 o
   8   2   5        1.96        2.27      0.96 o
   9   2   5        4.12        3.59      1.11 o
  10   2   5       59.12       49.26      3.24 o
 -10   3   5      171.60      156.87      5.50 o
  -9   3   5      220.61      197.22      7.73 o
  -8   3   5       12.88       18.03      1.78 o
  -7   3   5      306.44      302.70      9.21 o
  -6   3   5        4.16        7.41      1.58 o
  -5   3   5      124.29      128.45      5.33 o
  -4   3   5      340.77      316.84      9.57 o
  -3   3   5      579.62      593.49     11.87 o
  -2   3   5      921.16      902.43     17.61 o
  -1   3   5      885.29      856.64     13.95 o
   0   3   5     1157.69     1060.10     17.09 o
   1   3   5      572.15      555.44      8.60 o
   2   3   5      374.08      361.58      7.63 o
   3   3   5      579.55      550.95     10.36 o
   4   3   5      531.71      510.81      9.71 o
   5   3   5      267.49      254.81      5.42 o
   6   3   5      288.24      259.36      5.59 o
   7   3   5      189.33      175.33      4.26 o
   8   3   5       28.24       24.34      1.56 o
   9   3   5        7.38        8.52      1.27 o
  10   3   5       15.77       11.21      1.53 o
 -10   4   5        6.90        6.42      1.43 o
  -9   4   5       53.85       54.97      2.71 o
  -8   4   5       38.80       34.28      2.98 o
  -7   4   5      355.48      333.46     12.06 o
  -6   4   5      503.56      470.26     13.59 o
  -5   4   5        1.57        3.05      1.32 o
  -4   4   5       20.79       27.27      1.49 o
  -3   4   5       20.37       19.36      1.69 o
  -2   4   5       32.27       35.75      1.32 o
  -1   4   5       83.09       70.52      1.78 o
   0   4   5       30.23       30.80      1.24 o
   1   4   5        1.95        4.38      0.58 o
   2   4   5        3.32        7.20      0.84 o
   3   4   5       46.25       43.22      1.69 o
   4   4   5       32.18       29.19      1.40 o
   5   4   5      125.53      117.66      3.06 o
   6   4   5        3.24        4.34      0.95 o
   7   4   5        0.16       -0.15      0.88 o
   8   4   5       45.87       45.72      2.96 o
   9   4   5      237.68      237.93      9.14 o
 -10   5   5      178.23      170.68      5.84 o
  -9   5   5       97.80       94.43      3.78 o
  -8   5   5      146.71      136.10      4.85 o
  -7   5   5      330.39      312.10     14.84 o
  -6   5   5      128.68      134.46      4.78 o
  -5   5   5      258.83      249.58      7.79 o
  -4   5   5      191.57      178.92      7.22 o
  -3   5   5      267.24      264.28      5.80 o
  -2   5   5       26.80       26.89      1.32 o
  -1   5   5      985.58      942.55     16.87 o
   0   5   5      125.52      111.85      2.90 o
   1   5   5      190.37      186.41      3.83 o
   2   5   5      203.72      196.53      3.71 o
   3   5   5      571.40      504.32     10.41 o
   4   5   5        1.25       -0.27      0.74 o
   5   5   5      468.37      440.74      9.40 o
   6   5   5      360.65      330.33      6.87 o
   7   5   5      326.66      308.63      6.61 o
   8   5   5       44.62       51.07      2.18 o
   9   5   5      343.09      331.75     10.00 o
  -9   6   5       30.73       33.35      2.23 o
  -8   6   5       13.03       13.49      1.58 o
  -7   6   5      160.12      173.73      6.55 o
  -6   6   5      182.40      178.95      5.94 o
  -5   6   5        8.25       11.39      1.41 o
  -4   6   5      332.61      331.39      8.14 o
  -3   6   5       37.36       36.65      1.55 o
  -2   6   5       25.92       25.31      1.32 o
  -1   6   5       47.88       47.16      2.69 o
   0   6   5       25.84       28.53      1.82 o
   1   6   5        3.67        4.70      0.68 o
   2   6   5       30.10       33.20      1.18 o
   3   6   5      139.02      141.51      3.23 o
   4   6   5       58.86       56.08      2.06 o
   5   6   5       26.80       26.46      1.90 o
   6   6   5       77.40       83.61      3.35 o
   7   6   5       11.50       15.70      1.71 o
   8   6   5       59.79       63.68      3.08 o
   9   6   5        1.96        2.36      1.33 o
  -9   7   5      180.91      171.23      5.79 o
  -8   7   5       47.01       47.49      4.08 o
  -7   7   5      134.05      134.29      4.78 o
  -6   7   5     1220.13     1147.31     31.24 o
  -5   7   5      152.25      148.54      4.26 o
  -4   7   5      361.05      349.00      9.20 o
  -3   7   5      573.88      573.30     11.61 o
  -2   7   5      496.36      510.01     10.42 o
  -1   7   5       17.95       14.66      1.14 o
   0   7   5      734.77      717.29     25.75 o
   1   7   5      281.74      284.03      6.16 o
   2   7   5      213.80      213.11      4.91 o
   3   7   5       14.53       15.91      1.46 o
   4   7   5      139.69      138.25      3.75 o
   5   7   5      117.21      115.06      4.60 o
   6   7   5      146.84      131.61      4.90 o
   7   7   5       21.84       19.35      1.92 o
   8   7   5      582.61      552.76     15.16 o
  -9   8   5       59.37       75.88      3.34 o
  -8   8   5       15.04       16.81      2.74 o
  -7   8   5        0.23        1.65      1.17 o
  -6   8   5      131.61      132.31      4.68 o
  -5   8   5      227.05      223.49      5.89 o
  -4   8   5       31.39       33.59      1.75 o
  -3   8   5        0.33        1.40      0.79 o
  -2   8   5        4.85        7.51      1.71 o
  -1   8   5      164.07      172.67      4.18 o
   0   8   5       35.52       35.94      4.82 o
   1   8   5       10.80       14.63      1.70 o
   2   8   5        0.07       -0.41      0.84 o
   3   8   5      154.12      148.64      5.98 o
   4   8   5       14.67       16.30      1.34 o
   5   8   5        6.45        8.49      1.19 o
   6   8   5        1.06        0.79      0.98 o
   7   8   5       23.01       23.19      2.08 o
   8   8   5        3.52        2.88      1.45 o
  -8   9   5      198.55      195.25      6.37 o
  -7   9   5      103.02      113.02      4.21 o
  -6   9   5      188.19      179.33     11.91 o
  -5   9   5      209.48      198.24      7.26 o
  -4   9   5      183.30      179.14      4.94 o
  -3   9   5      326.83      316.30     11.54 o
  -2   9   5      320.16      301.76      7.83 o
  -1   9   5      116.37      112.94      3.75 o
   0   9   5      396.77      371.02      9.33 o
   1   9   5      103.65       91.39      3.99 o
   2   9   5      534.95      499.15     14.92 o
   3   9   5       49.50       50.35      2.38 o
   4   9   5      167.21      160.58      4.93 o
   5   9   5      214.22      198.87      5.14 o
   6   9   5       41.21       43.53      2.20 o
   7   9   5       61.92       60.33      2.60 o
  -6  10   5       22.55       22.86      3.40 o
  -5  10   5      111.86      112.61      5.91 o
  -4  10   5        2.93        2.78      1.37 o
  -3  10   5        2.16        5.16      1.49 o
  -2  10   5        1.22        3.37      1.15 o
  -1  10   5      139.94      130.34      5.78 o
   0  10   5       67.42       69.29      3.72 o
   1  10   5        0.00        2.88      1.34 o
   2  10   5        0.00        0.77      1.33 o
   3  10   5      205.65      194.50      6.97 o
   4  10   5        7.27        9.06      1.41 o
   5  10   5       10.13       10.16      1.61 o
   6  10   5       33.43       33.41      2.02 o
   7  10   5       33.89       39.79      2.24 o
  -6  11   5       19.20       20.78      3.50 o
  -5  11   5       91.70       86.66      6.21 o
  -4  11   5       35.72       41.73      4.27 o
  -3  11   5       41.97       44.96      4.27 o
  -2  11   5      343.09      338.37      8.72 o
  -1  11   5       79.36       66.34      2.84 o
   0  11   5       41.27       47.85      3.07 o
   1  11   5     1063.51      990.21     28.04 o
   2  11   5        2.10        4.34      1.59 o
   3  11   5      157.69      166.33      6.35 o
   4  11   5      502.27      464.12     11.71 o
   5  11   5       94.83       88.79      5.60 o
   6  11   5       40.69       39.86      2.55 o
  -5  12   5        6.62        3.06      2.60 o
  -4  12   5      143.89      133.69      8.11 o
  -3  12   5        1.47        3.24      2.32 o
  -2  12   5       45.96       48.20      4.54 o
  -1  12   5      101.36      114.37      7.16 o
   0  12   5      120.48      114.99      6.27 o
   1  12   5        9.05        8.79      1.79 o
   2  12   5      100.53       99.10      4.57 o
   3  12   5      106.11      106.32      4.82 o
   4  12   5        4.45        4.27      1.95 o
   5  12   5       19.55       20.26      1.96 o
  -4  13   5       71.48       67.45      5.73 o
  -3  13   5      253.11      254.61     12.98 o
  -2  13   5      178.68      182.18      9.94 o
  -1  13   5       90.42       89.48      6.41 o
   0  13   5      160.70      157.36      8.87 o
   1  13   5      104.03       97.10      6.44 o
   2  13   5      161.15      152.11      8.66 o
   3  13   5      105.52      109.90      7.24 o
  -1  14   5       33.12       36.94      4.35 o
   0  14   5        3.45       -1.24      2.17 o
  -9   0   6       91.71       93.93      5.67 o
  -8   0   6       82.78       78.83      5.10 o
  -7   0   6      130.23      122.65      6.65 o
  -6   0   6      142.41      201.95      9.65 o
  -5   0   6      451.51      409.13     17.33 o
  -4   0   6      136.07      116.02      6.43 o
  -3   0   6     1926.83     1890.90     72.24 o
  -2   0   6      352.76      323.80     10.30 o
  -1   0   6      337.47      329.12     10.28 o
   0   0   6      918.63     1006.86     28.03 o
   1   0   6       39.04       42.22      3.10 o
   2   0   6        6.50       10.28      1.40 o
   3   0   6      796.21     1199.96     28.30 o
   4   0   6      128.98      124.91      4.29 o
   5   0   6       37.41       38.90      2.37 o
   6   0   6      301.45      319.79      8.94 o
   7   0   6       14.67       18.69      2.32 o
   8   0   6       28.14       29.37      2.40 o
   9   0   6       10.13       24.34      2.66 o
  -9   1   6       23.84       23.09      2.12 o
  -8   1   6       52.36       45.53      2.67 o
  -7   1   6       85.50       76.57      3.46 o
  -6   1   6        3.02        4.22      1.29 o
  -5   1   6        0.87        1.07      1.17 o
  -4   1   6       39.87       41.82      2.51 o
  -3   1   6       20.75       23.49      2.76 o
  -2   1   6        0.27        2.43      0.91 o
  -1   1   6       47.76       48.91      3.47 o
   0   1   6      107.89      109.63      2.96 o
   1   1   6      720.65      723.69     13.32 o
   2   1   6      548.10      553.56      9.73 o
   3   1   6       96.76       96.06      2.51 o
   4   1   6       27.95       29.92      1.45 o
   5   1   6        2.69        3.94      0.90 o
   6   1   6       16.34       18.39      1.33 o
   7   1   6       29.25       34.98      1.73 o
   8   1   6        2.10        2.06      0.99 o
   9   1   6       11.96       11.99      1.56 o
  -9   2   6       48.23       52.68      2.90 o
  -8   2   6      234.50      215.12      7.15 o
  -7   2   6      191.88      184.89      6.35 o
  -6   2   6       87.01       86.89      3.77 o
  -5   2   6       78.37       72.43      3.38 o
  -4   2   6      532.65      526.29     15.34 o
  -3   2   6      157.38      150.43      6.35 o
  -2   2   6      141.53      137.53      3.68 o
  -1   2   6       55.59       57.44      3.22 o
   0   2   6      200.47      199.40      3.94 o
   1   2   6       39.54       40.60      1.43 o
   2   2   6       47.29       54.93      1.87 o
   3   2   6      386.84      383.70      7.10 o
   4   2   6      389.68      382.55      7.17 o
   5   2   6      200.07      203.09      5.09 o
   6   2   6       62.13       58.69      2.07 o
   7   2   6      227.22      224.99      5.25 o
   8   2   6       20.30       23.20      1.68 o
  -9   3   6       98.20       94.62      6.27 o
  -8   3   6       19.04       18.14      2.71 o
  -7   3   6      332.16      317.68      9.85 o
  -6   3   6       16.12       14.44      1.78 o
  -5   3   6       99.89       93.80      3.94 o
  -4   3   6        0.65        1.87      1.20 o
  -3   3   6       42.92       51.17      2.29 o
  -2   3   6       39.52       41.18      2.20 o
  -1   3   6        6.16        6.40      0.92 o
   0   3   6        0.09       28.34      1.21 o
   1   3   6        0.56       -0.04      0.57 o
   2   3   6        1.07        2.05      0.90 o
   3   3   6       41.41       97.74      4.82 o
   4   3   6       37.14       41.69      1.78 o
   5   3   6        0.05        0.02      0.84 o
   6   3   6        2.38        7.59      1.14 o
   7   3   6        5.35        3.37      1.07 o
   8   3   6        0.41        0.12      0.98 o
  -9   4   6      171.86      155.75      5.63 o
  -8   4   6        2.29        2.95      1.31 o
  -7   4   6      154.57      151.75      5.48 o
  -6   4   6      326.77      320.33      9.92 o
  -5   4   6       17.20       20.63      1.93 o
  -4   4   6      424.52      407.29     12.22 o
  -3   4   6      204.55      184.60      5.26 o
  -2   4   6        1.94        1.66      1.40 o
  -1   4   6      236.03      245.01      6.08 o
   0   4   6       64.08       63.76      1.82 o
   1   4   6      183.19      187.86      4.16 o
   2   4   6      408.78      407.32      7.24 o
   3   4   6      237.73      238.79      5.88 o
   4   4   6      483.27      466.69      9.95 o
   5   4   6       76.33       77.72      2.49 o
   6   4   6      144.44      141.26      4.60 o
   7   4   6      141.00      133.27      3.67 o
   8   4   6       10.27        8.74      1.43 o
  -8   5   6        0.54        1.38      1.26 o
  -7   5   6        9.40        7.50      1.49 o
  -6   5   6      126.70      126.10      4.79 o
  -5   5   6       37.93       39.17      2.47 o
  -4   5   6        1.18        4.58      2.53 o
  -3   5   6       13.12       18.67      1.57 o
  -2   5   6        9.97       12.30      1.37 o
  -1   5   6       15.93       20.25      1.86 o
   0   5   6      185.16      187.76      3.87 o
   1   5   6       18.53       21.96      1.25 o
   2   5   6       58.53       65.44      2.00 o
   3   5   6       23.64       25.47      1.51 o
   4   5   6        5.00        6.35      1.11 o
   5   5   6        9.79        9.97      1.25 o
   6   5   6       58.91       55.88      2.35 o
   7   5   6        4.91        5.60      1.30 o
   8   5   6        7.26        3.76      1.52 o
  -8   6   6       22.70       23.52      2.10 o
  -7   6   6      111.12      105.05      4.23 o
  -6   6   6       97.97      107.13      4.28 o
  -5   6   6      671.92      640.97     18.28 o
  -4   6   6      236.03      223.26      7.35 o
  -3   6   6      200.78      212.36      5.89 o
  -2   6   6      396.04      399.52      8.55 o
  -1   6   6       80.56       77.60      3.71 o
   0   6   6      139.69      151.71      3.48 o
   1   6   6      357.85      354.07      7.63 o
   2   6   6      343.53      349.04      7.58 o
   3   6   6      140.89      128.94      3.15 o
   4   6   6       55.35       52.75      2.48 o
   5   6   6      145.38      141.13      4.65 o
   6   6   6       16.23       25.39      2.03 o
   7   6   6       11.62       12.77      1.76 o
  -8   7   6       22.24       18.51      3.14 o
  -7   7   6       21.28       24.15      2.04 o
  -6   7   6        0.48        0.71      1.25 o
  -5   7   6       96.40      100.26      4.09 o
  -4   7   6       77.08       77.18      3.50 o
  -3   7   6       21.73       23.70      1.71 o
  -2   7   6       43.33       47.60      1.94 o
  -1   7   6        0.14        0.35      0.79 o
   0   7   6        0.08        1.97      0.87 o
   1   7   6       22.21       23.08      1.70 o
   2   7   6       61.14       62.09      3.29 o
   3   7   6       68.53       65.82      3.40 o
   4   7   6        0.34       -0.59      0.98 o
   5   7   6        5.99        5.95      1.17 o
   6   7   6        0.01        0.60      1.19 o
   7   7   6       76.48       76.24      3.45 o
  -7   8   6       56.65       55.66      2.92 o
  -6   8   6      327.25      331.68     17.39 o
  -5   8   6      108.62      104.65      4.19 o
  -4   8   6      186.75      174.46      6.03 o
  -3   8   6      205.94      203.55      6.05 o
  -2   8   6      106.63      116.44      3.30 o
  -1   8   6       39.25       46.70      2.38 o
   0   8   6      124.48      118.62      5.95 o
   1   8   6       58.20       61.31      3.30 o
   2   8   6       94.65       88.46      7.02 o
   3   8   6      132.97      124.68      5.11 o
   4   8   6       14.18       16.40      2.06 o
   5   8   6       69.61       63.67      2.97 o
   6   8   6       76.83       78.76      2.97 o
  -6   9   6        0.02        3.74      1.35 o
  -5   9   6      116.07      118.91      6.80 o
  -4   9   6       13.17       12.74      2.69 o
  -3   9   6       12.62       14.57      1.94 o
  -2   9   6        8.26        6.48      1.50 o
  -1   9   6       26.72       27.97      2.41 o
   0   9   6       12.59       16.01      1.64 o
   1   9   6       69.69       60.10      7.17 o
   2   9   6        6.97        8.45      2.57 o
   3   9   6        0.01        0.96      1.50 o
   4   9   6        2.48        2.05      1.43 o
   5   9   6       16.63       16.12      2.19 o
   6   9   6       13.62       25.94      2.17 o
  -6  10   6       81.15       76.21      5.21 o
  -5  10   6      136.08      131.13      7.34 o
  -4  10   6        2.99        0.75      2.02 o
  -3  10   6       94.59      103.40      8.10 o
  -2  10   6      255.26      279.87      7.64 o
  -1  10   6      261.10      265.94      7.34 o
   0  10   6        4.55        5.96      1.46 o
   1  10   6      331.05      320.35     12.73 o
   2  10   6      229.30      231.72      8.17 o
   3  10   6        8.57        6.65      2.18 o
   4  10   6      173.44      169.42      6.62 o
   5  10   6      108.90      110.57      5.10 o
  -3  11   6        0.81        1.00      1.46 o
  -2  11   6       33.57       32.57      2.25 o
  -1  11   6       47.99       57.72      2.87 o
   0  11   6       34.40       34.04      2.29 o
   1  11   6       19.45       20.55      1.92 o
   2  11   6        0.97        3.77      1.69 o
   3  11   6       58.92       56.03      4.52 o
   4  11   6       21.54       23.94      4.53 o
  -2  12   6      212.32      199.42     10.51 o
  -1  12   6       29.34       32.08      4.21 o
   0  12   6      209.10      212.72      6.34 o
   1  12   6       27.22       32.03      2.32 o
   2  12   6       43.63       47.01      3.32 o
  -8   1   7       36.52       36.53      2.63 o
  -7   1   7      259.79      257.81      8.54 o
  -6   1   7      151.86      147.14      5.61 o
  -5   1   7       69.34       65.32      3.37 o
  -4   1   7       40.33       48.05      5.18 o
  -3   1   7      208.19      222.56      7.70 o
  -2   1   7       42.56       43.62      2.10 o
  -1   1   7       94.84       97.08      3.13 o
   0   1   7      289.00      308.25      7.11 o
   1   1   7      303.23      290.73      6.24 o
   2   1   7       27.63       30.91      3.23 o
   3   1   7      102.82      104.59      3.64 o
   4   1   7       92.65       90.85      2.92 o
   5   1   7       42.30       42.11      2.12 o
   6   1   7        8.28       15.07      1.49 o
   7   1   7       68.15       73.77      2.91 o
  -8   2   7       18.35       17.94      2.04 o
  -7   2   7      128.82      123.96     12.43 o
  -6   2   7       13.51        9.39      1.74 o
  -5   2   7       44.87       44.10      4.75 o
  -4   2   7        3.54        3.96      1.44 o
  -3   2   7        2.65        2.15      1.35 o
  -2   2   7        0.58        1.59      1.10 o
  -1   2   7        7.82        8.45      1.24 o
   0   2   7        5.46        7.22      1.22 o
   1   2   7        0.05        0.88      0.89 o
   2   2   7       20.61       25.13      1.75 o
   3   2   7       30.43       34.64      2.38 o
   4   2   7       54.62       62.89      2.53 o
   5   2   7       11.13       13.38      1.42 o
   6   2   7        2.10        3.46      1.02 o
   7   2   7        0.51        1.19      1.14 o
  -7   3   7      115.65      114.46      7.27 o
  -6   3   7      185.32      175.37      6.38 o
  -5   3   7       97.20       93.12      4.14 o
  -4   3   7      143.06      146.41      7.59 o
  -3   3   7       90.71       86.20      3.99 o
  -2   3   7       39.72       38.37      2.29 o
  -1   3   7      102.53      104.53      3.22 o
   0   3   7      166.40      168.46      4.46 o
   1   3   7      168.71      167.34      4.11 o
   2   3   7      204.40      207.99      5.41 o
   3   3   7      132.24      145.20      4.21 o
   4   3   7       92.76       87.87      3.32 o
   5   3   7       67.07       76.34      2.74 o
   6   3   7       20.24       26.10      1.62 o
   7   3   7       36.25       40.98      2.29 o
  -7   4   7       43.53       41.77      2.82 o
  -6   4   7      131.00      135.01      5.27 o
  -5   4   7       92.02       92.21      4.14 o
  -4   4   7       27.33       25.97      2.30 o
  -3   4   7        0.70        3.53      1.24 o
  -2   4   7       20.50       21.36      1.83 o
  -1   4   7        3.37        3.85      1.22 o
   0   4   7        7.57        9.36      1.28 o
   1   4   7       70.01       69.40      2.36 o
   2   4   7       30.34       34.70      1.67 o
   3   4   7        1.79        1.98      0.83 o
   4   4   7        0.99        2.94      1.38 o
   5   4   7        2.35        3.44      1.18 o
   6   4   7       13.46       14.88      1.66 o
  -7   5   7       15.26       16.74      1.94 o
  -6   5   7      362.67      374.07     19.67 o
  -5   5   7       29.80       34.63      2.58 o
  -4   5   7      135.70      135.74      5.34 o
  -3   5   7       46.15       54.26      4.50 o
  -2   5   7       76.76       66.72      2.94 o
  -1   5   7       20.60       18.52      1.79 o
   0   5   7      109.15      108.99      3.32 o
   1   5   7       57.31       54.35      2.30 o
   2   5   7      136.56      137.30      3.50 o
   3   5   7       44.11       52.86      1.87 o
   4   5   7      235.00      238.88      5.40 o
   5   5   7        2.17        5.91      2.31 o
   6   5   7       66.45       75.48      6.30 o
  -6   6   7       14.95       22.27      2.20 o
  -5   6   7        1.27        2.84      1.51 o
  -4   6   7       46.57       51.04      3.93 o
  -3   6   7        4.40        4.43      1.33 o
  -2   6   7        4.12        3.08      1.26 o
  -1   6   7       19.16       20.92      1.86 o
   0   6   7       72.10       64.45      2.87 o
   1   6   7        0.32       -0.23      0.80 o
   2   6   7        0.04        0.53      0.90 o
   3   6   7        0.79        1.13      1.36 o
   4   6   7       29.39       31.61      2.18 o
   5   6   7        2.49        1.40      1.24 o
  -6   7   7        1.23        3.33      1.47 o
  -5   7   7      486.80      466.45     13.97 o
  -4   7   7       49.31       57.29      6.48 o
  -3   7   7      129.92      141.36      4.57 o
  -2   7   7      167.36      193.36      9.12 o
  -1   7   7      195.27      205.91      5.99 o
   0   7   7       38.84       49.51      3.42 o
   1   7   7      182.02      183.47      8.62 o
   2   7   7      117.07      126.00      5.24 o
   3   7   7      193.40      199.97     15.14 o
   4   7   7        3.48        5.18      2.36 o
   5   7   7       36.16       35.93      3.62 o
  -5   8   7       31.16       35.85      4.96 o
  -4   8   7        9.32       12.65      1.85 o
  -3   8   7        1.59        4.07      2.55 o
  -2   8   7        1.75        3.40      1.73 o
  -1   8   7       25.17       31.45      2.85 o
   0   8   7        5.01        5.63      1.86 o
   1   8   7        0.44        2.06      1.29 o
   2   8   7        0.15        2.45      1.57 o
   3   8   7       25.56       29.17      2.80 o
   4   8   7        0.05        1.67      1.48 o
  -4   9   7       55.73       47.49      4.55 o
  -3   9   7       64.05       72.86      5.56 o
  -2   9   7      122.14      137.93      5.91 o
  -1   9   7      138.86      140.62      6.01 o
   0   9   7       25.92       31.41      3.00 o
   1   9   7      151.91      166.07      6.26 o
   2   9   7       24.99       28.20      4.51 o
   3   9   7      137.06      148.14      9.31 o
  -2  10   7        7.44       11.09      2.18 o
  -1  10   7       27.73       31.75      3.01 o
   0  10   7        7.06        7.89      1.65 o
   1  10   7        9.26       13.15      1.80 o
  -5   0   8       12.28       53.21      4.62 o
  -4   0   8       52.29       57.85      4.81 o
  -3   0   8        5.55        9.04      2.80 o
  -2   0   8      294.66      507.08     15.61 o
  -1   0   8      108.61      141.58      5.96 o
   0   0   8      121.52      208.26      7.78 o
   1   0   8      620.47      722.85     21.35 o
   2   0   8        1.98        2.55      2.53 o
   3   0   8       19.74       39.93      7.06 o
   4   0   8       69.48      153.34      9.42 o
  -5   1   8        0.10        1.25      1.51 o
  -4   1   8       10.44       30.23      2.66 o
  -3   1   8        7.23       55.60     12.45 o
  -2   1   8        1.77        8.66      1.60 o
  -1   1   8        7.27        8.56      1.47 o
   0   1   8        1.16        5.84      1.36 o
   1   1   8       31.39       35.45      2.14 o
   2   1   8      171.14      174.82      4.48 o
   3   1   8       74.02       74.36      3.42 o
   4   1   8        8.87        6.98      1.59 o
  -5   2   8       42.40       44.76      3.12 o
  -4   2   8        1.76        2.38      1.50 o
  -3   2   8       71.32      102.60      4.74 o
  -2   2   8       20.42       38.08      2.55 o
  -1   2   8       70.50       88.62      3.17 o
   0   2   8       66.55       94.47      3.28 o
   1   2   8       54.01       63.90      2.80 o
   2   2   8       81.77      104.80      4.81 o
   3   2   8        0.40       -0.30      1.21 o
   4   2   8       25.35       35.75      3.74 o
  -5   3   8       13.44       12.61      2.00 o
  -4   3   8       19.41       16.68      2.21 o
  -3   3   8        9.43        9.75      1.95 o
  -2   3   8        0.14        0.00      1.19 o
  -1   3   8        0.01       -0.24      1.11 o
   0   3   8        0.61        1.85      1.14 o
   1   3   8        0.08        0.75      1.12 o
   2   3   8        0.00        2.93      1.19 o
   3   3   8        2.45        5.26      1.34 o
   4   3   8        3.00        8.40      1.82 o
  -4   4   8       12.90       29.42      2.62 o
  -3   4   8      104.31      120.16      5.18 o
  -2   4   8       91.79      102.71      3.98 o
  -1   4   8        1.59       29.94      3.92 o
   0   4   8      120.29      136.35      4.08 o
   1   4   8       18.47       42.53      2.27 o
   2   4   8       23.60       46.53      4.31 o
   3   4   8       33.20       38.64      2.30 o
  -4   5   8       26.23       27.22      2.53 o
  -3   5   8        1.53        4.33      1.71 o
  -2   5   8       17.82       21.26      1.98 o
  -1   5   8        5.00        9.23      1.70 o
   0   5   8       13.58       17.83      1.65 o
   1   5   8        4.79        7.47      1.38 o
   2   5   8        3.16        2.84      1.20 o
   3   5   8        6.53       10.33      1.68 o
  -3   6   8       44.92       64.52      3.66 o
  -2   6   8       66.77       88.35      3.61 o
  -1   6   8      162.11      181.97      5.77 o
   0   6   8       34.07       86.12      3.63 o
   1   6   8       58.92       78.75      5.48 o
   2   6   8       58.72       75.40      4.44 o
  -1   7   8        1.33        2.31      1.79 o
   0   7   8        1.02        1.89      2.16 o
 
